# Supplementary material for: Numerical calculation and experimental analysis of thermal environment in industrialized aquaculture facilities
Source: PLoS One. 2023 Sep 25;18(9):e0290449. doi: 10.1371/journal.pone.0290449 (PMC10519605; doi:10.1371/journal.pone.0290449)
Supplement: S1 File — (XLSX) [file pone.0290449.s001.xlsx]

## Sheet: 车间原始数据
	车间一号点（右，2号柱）					车间二号点（右，4号柱）					车间三号点（中，2号柱）					车间四号点（中，4号柱）					车间五号点（左，2号柱）					车间六号点（左，4号柱）					车间人工房					车间设备间					车间室外温湿度					车间室内平均温湿度
		日期时间	温度, °C	RH, %			日期时间	温度, °C	RH, %			日期 时间	温度, °C	RH, %			日期 时间	温度, °C	RH, %			日期 时间	温度, °C	RH, %			日期 时间	温度, °C	RH, %			日期 时间	温度, °C	RH, %			日期 时间	温度, °C	RH, %			日期 时间	温度, °C	RH, %			日期 时间	温度, °C	RH, %
2022-01-01	1	2022-01-01 12:00:00	16.108	40.06		1	2022-01-01 12:00:00	15.989	38.77		1	2022-01-01 12:00:00	15.846	39.77		1	2022-01-01 12:00:00	16.394	39.97		1	2022-01-01 12:00:00	16.466	38.73		1	2022-01-01 12:00:00	16.347	41.23		1	2022-01-01 12:00:00	16.371	39.96		1	2022-01-01 12:00:00	15.584	42.31		1	2022-01-01 12:00:00	16.013	42.35		1	2022-01-01 12:00:00	16.1381	40.1
	2	2022-01-01 12:10:00	14.652	42.27		2	2022-01-01 12:10:00	13.644	52.05		2	2022-01-01 12:10:00	14.58	41.71		2	2022-01-01 12:10:00	13.741	48.78		2	2022-01-01 12:10:00	13.933	49.07		2	2022-01-01 12:10:00	13.789	49.99		2	2022-01-01 12:10:00	13.596	52.92		2	2022-01-01 12:10:00	12.85	57.98		2	2022-01-01 12:10:00	13.452	57.62		2	2022-01-01 12:10:00	13.8481	49.3463
	3	2022-01-01 12:20:00	14.532	67.47		3	2022-01-01 12:20:00	13.668	79.65		3	2022-01-01 12:20:00	14.148	72.74		3	2022-01-01 12:20:00	13.5	78.95		3	2022-01-01 12:20:00	14.148	73.33		3	2022-01-01 12:20:00	13.885	81.65		3	2022-01-01 12:20:00	14.244	77.44		3	2022-01-01 12:20:00	13.789	68		3	2022-01-01 12:20:00	13.115	77.58		3	2022-01-01 12:20:00	13.9893	74.9038
	4	2022-01-01 12:30:00	14.22	73.79		4	2022-01-01 12:30:00	13.524	79.27		4	2022-01-01 12:30:00	13.837	78.79		4	2022-01-01 12:30:00	13.163	82.2		4	2022-01-01 12:30:00	14.029	77.16		4	2022-01-01 12:30:00	13.861	81.58		4	2022-01-01 12:30:00	14.268	77.69		4	2022-01-01 12:30:00	13.596	72.14		4	2022-01-01 12:30:00	12.995	77.77		4	2022-01-01 12:30:00	13.8123	77.8275
	5	2022-01-01 12:40:00	14.22	78.54		5	2022-01-01 12:40:00	13.284	82.67		5	2022-01-01 12:40:00	13.885	78.96		5	2022-01-01 12:40:00	13.067	82.47		5	2022-01-01 12:40:00	15.225	70.23		5	2022-01-01 12:40:00	13.861	83.09		5	2022-01-01 12:40:00	14.316	77.28		5	2022-01-01 12:40:00	13.741	78.11		5	2022-01-01 12:40:00	13.115	80.86		5	2022-01-01 12:40:00	13.9499	78.9188
	6	2022-01-01 12:50:00	14.34	79.15		6	2022-01-01 12:50:00	13.091	84.85		6	2022-01-01 12:50:00	13.933	79.32		6	2022-01-01 12:50:00	13.163	85.13		6	2022-01-01 12:50:00	15.345	71.18		6	2022-01-01 12:50:00	13.837	82.13		6	2022-01-01 12:50:00	14.34	76.84		6	2022-01-01 12:50:00	13.957	79.91		6	2022-01-01 12:50:00	13.019	80.74		6	2022-01-01 12:50:00	14.0008	79.8137
	7	2022-01-01 13:00:00	20.44	88.39		7	2022-01-01 13:00:00	21.967	82.45		7	2022-01-01 13:00:00	18.702	94.04		7	2022-01-01 13:00:00	18.37	93.99		7	2022-01-01 13:00:00	20.63	83.61		7	2022-01-01 13:00:00	19.368	92.52		7	2022-01-01 13:00:00	29.998	49.66		7	2022-01-01 13:00:00	12.922	61.48		7	2022-01-01 13:00:00	12.391	65.18		7	2022-01-01 13:00:00	20.2996	80.7675
	8	2022-01-01 13:10:00	20.13	85.37		8	2022-01-01 13:10:00	20.94	82.01		8	2022-01-01 13:10:00	22.182	77.42		8	2022-01-01 13:10:00	21.25	83.95		8	2022-01-01 13:10:00	23.285	81.27		8	2022-01-01 13:10:00	25.725	84.19		8	2022-01-01 13:10:00	28.822	64.79		8	2022-01-01 13:10:00	12.754	60.06		8	2022-01-01 13:10:00	11.956	64.11		8	2022-01-01 13:10:00	21.886	77.3825
	9	2022-01-01 13:20:00	20.273	91.64		9	2022-01-01 13:20:00	20.94	83.25		9	2022-01-01 13:20:00	20.964	81.08		9	2022-01-01 13:20:00	21.226	83.52		9	2022-01-01 13:20:00	21.608	76.37		9	2022-01-01 13:20:00	21.417	79.66		9	2022-01-01 13:20:00	29.722	55.08		9	2022-01-01 13:20:00	12.174	59.9		9	2022-01-01 13:20:00	11.883	63.2		9	2022-01-01 13:20:00	21.0405	76.3125
	10	2022-01-01 13:30:00	20.392	85.12		10	2022-01-01 13:30:00	20.797	83.04		10	2022-01-01 13:30:00	20.869	85.53		10	2022-01-01 13:30:00	21.179	86.17		10	2022-01-01 13:30:00	20.702	87.7		10	2022-01-01 13:30:00	20.869	86.38		10	2022-01-01 13:30:00	19.559	80.05		10	2022-01-01 13:30:00	21.752	84.23		10	2022-01-01 13:30:00	23.573	49.75		10	2022-01-01 13:30:00	20.7649	84.7775
	11	2022-01-01 13:40:00	20.487	87.9		11	2022-01-01 13:40:00	20.869	85.62		11	2022-01-01 13:40:00	20.94	87.47		11	2022-01-01 13:40:00	21.203	84.95		11	2022-01-01 13:40:00	20.654	90.28		11	2022-01-01 13:40:00	20.797	87.15		11	2022-01-01 13:40:00	17.418	88.35		11	2022-01-01 13:40:00	21.417	82.4		11	2022-01-01 13:40:00	22.877	39.85		11	2022-01-01 13:40:00	20.4731	86.765
	12	2022-01-01 13:50:00	20.535	87.46		12	2022-01-01 13:50:00	20.916	86.72		12	2022-01-01 13:50:00	20.988	88.14		12	2022-01-01 13:50:00	21.25	86.16		12	2022-01-01 13:50:00	20.654	90.79		12	2022-01-01 13:50:00	20.773	86.89		12	2022-01-01 13:50:00	16.966	93.96		12	2022-01-01 13:50:00	21.441	84.45		12	2022-01-01 13:50:00	14.652	48.8		12	2022-01-01 13:50:00	20.4404	88.0713
	13	2022-01-01 14:00:00	20.606	87.93		13	2022-01-01 14:00:00	20.964	85.22		13	2022-01-01 14:00:00	21.059	89.58		13	2022-01-01 14:00:00	21.322	85.48		13	2022-01-01 14:00:00	20.726	91.28		13	2022-01-01 14:00:00	20.845	88.55		13	2022-01-01 14:00:00	16.99	95.12		13	2022-01-01 14:00:00	21.465	83.34		13	2022-01-01 14:00:00	14.029	65.22		13	2022-01-01 14:00:00	20.4971	88.3125
	14	2022-01-01 14:10:00	20.63	88.03		14	2022-01-01 14:10:00	20.964	85.53		14	2022-01-01 14:10:00	21.107	89.31		14	2022-01-01 14:10:00	21.37	85.58		14	2022-01-01 14:10:00	20.821	92.95		14	2022-01-01 14:10:00	20.94	90.45		14	2022-01-01 14:10:00	16.99	96.45		14	2022-01-01 14:10:00	21.489	83.21		14	2022-01-01 14:10:00	13.38	60.92		14	2022-01-01 14:10:00	20.5389	88.9388
	15	2022-01-01 14:20:00	20.726	89.83		15	2022-01-01 14:20:00	21.036	87.7		15	2022-01-01 14:20:00	21.131	90.3		15	2022-01-01 14:20:00	21.393	85.27		15	2022-01-01 14:20:00	20.869	92.49		15	2022-01-01 14:20:00	20.964	89.72		15	2022-01-01 14:20:00	17.18	97.66		15	2022-01-01 14:20:00	21.489	84.2		15	2022-01-01 14:20:00	13.163	62.66		15	2022-01-01 14:20:00	20.5985	89.6462
	16	2022-01-01 14:30:00	20.583	85.16		16	2022-01-01 14:30:00	20.964	84.4		16	2022-01-01 14:30:00	21.107	86.81		16	2022-01-01 14:30:00	21.37	85.32		16	2022-01-01 14:30:00	20.916	93.18		16	2022-01-01 14:30:00	21.036	89.85		16	2022-01-01 14:30:00	16.918	97.47		16	2022-01-01 14:30:00	21.417	83.52		16	2022-01-01 14:30:00	12.874	69.02		16	2022-01-01 14:30:00	20.5389	88.2138
	17	2022-01-01 14:40:00	20.559	83.32		17	2022-01-01 14:40:00	20.94	82.96		17	2022-01-01 14:40:00	21.107	87.97		17	2022-01-01 14:40:00	21.393	86.43		17	2022-01-01 14:40:00	20.94	92.83		17	2022-01-01 14:40:00	21.107	90.86		17	2022-01-01 14:40:00	16.847	97.86		17	2022-01-01 14:40:00	21.393	82.38		17	2022-01-01 14:40:00	12.56	71.49		17	2022-01-01 14:40:00	20.5358	88.0762
	18	2022-01-01 14:50:00	20.702	90.19		18	2022-01-01 14:50:00	21.059	87.01		18	2022-01-01 14:50:00	21.107	88.31		18	2022-01-01 14:50:00	21.346	86.83		18	2022-01-01 14:50:00	20.821	90.13		18	2022-01-01 14:50:00	20.988	88.33		18	2022-01-01 14:50:00	17.156	98.58		18	2022-01-01 14:50:00	21.441	85.55		18	2022-01-01 14:50:00	12.729	76.33		18	2022-01-01 14:50:00	20.5775	89.3662
	19	2022-01-01 15:00:00	20.63	85.96		19	2022-01-01 15:00:00	21.059	86.87		19	2022-01-01 15:00:00	21.036	84.97		19	2022-01-01 15:00:00	21.298	86.47		19	2022-01-01 15:00:00	20.726	86		19	2022-01-01 15:00:00	20.94	85.58		19	2022-01-01 15:00:00	17.204	98.75		19	2022-01-01 15:00:00	21.393	85.15		19	2022-01-01 15:00:00	12.295	74.46		19	2022-01-01 15:00:00	20.5358	87.4688
	20	2022-01-01 15:10:00	20.487	82.45		20	2022-01-01 15:10:00	20.916	83.13		20	2022-01-01 15:10:00	20.964	83.56		20	2022-01-01 15:10:00	21.274	86.18		20	2022-01-01 15:10:00	20.702	85.94		20	2022-01-01 15:10:00	20.892	86.94		20	2022-01-01 15:10:00	16.966	98.87		20	2022-01-01 15:10:00	21.346	82.22		20	2022-01-01 15:10:00	11.956	72.95		20	2022-01-01 15:10:00	20.4434	86.1612
	21	2022-01-01 15:20:00	20.511	81.84		21	2022-01-01 15:20:00	20.892	81.41		21	2022-01-01 15:20:00	20.916	85.4		21	2022-01-01 15:20:00	21.179	84.68		21	2022-01-01 15:20:00	20.654	86.65		21	2022-01-01 15:20:00	20.845	86.34		21	2022-01-01 15:20:00	16.966	99.02		21	2022-01-01 15:20:00	21.322	82.87		21	2022-01-01 15:20:00	11.883	77.6		21	2022-01-01 15:20:00	20.4106	86.0263
	22	2022-01-01 15:30:00	20.487	82.74		22	2022-01-01 15:30:00	20.869	82.48		22	2022-01-01 15:30:00	20.94	86.72		22	2022-01-01 15:30:00	21.179	83.85		22	2022-01-01 15:30:00	20.63	88.66		22	2022-01-01 15:30:00	20.845	85.46		22	2022-01-01 15:30:00	16.942	99.2		22	2022-01-01 15:30:00	21.322	83.44		22	2022-01-01 15:30:00	11.834	76.52		22	2022-01-01 15:30:00	20.4017	86.5687
	23	2022-01-01 15:40:00	20.463	83.01		23	2022-01-01 15:40:00	20.821	82.29		23	2022-01-01 15:40:00	20.892	84.97		23	2022-01-01 15:40:00	21.155	86.55		23	2022-01-01 15:40:00	20.583	86.98		23	2022-01-01 15:40:00	20.797	86.79		23	2022-01-01 15:40:00	16.847	99.28		23	2022-01-01 15:40:00	21.274	83.77		23	2022-01-01 15:40:00	11.324	72.73		23	2022-01-01 15:40:00	20.354	86.705
	24	2022-01-01 15:50:00	20.583	87.06		24	2022-01-01 15:50:00	20.892	84.52		24	2022-01-01 15:50:00	20.94	88.5		24	2022-01-01 15:50:00	21.179	84.48		24	2022-01-01 15:50:00	20.559	88.47		24	2022-01-01 15:50:00	20.821	86.18		24	2022-01-01 15:50:00	17.014	99.42		24	2022-01-01 15:50:00	21.346	82.97		24	2022-01-01 15:50:00	11.446	79.62		24	2022-01-01 15:50:00	20.4168	87.7
	25	2022-01-01 16:00:00	20.487	79.91		25	2022-01-01 16:00:00	20.845	82.2		25	2022-01-01 16:00:00	20.892	86.17		25	2022-01-01 16:00:00	21.179	86.29		25	2022-01-01 16:00:00	20.583	89.32		25	2022-01-01 16:00:00	20.797	87.5		25	2022-01-01 16:00:00	16.918	99.48		25	2022-01-01 16:00:00	21.298	83.66		25	2022-01-01 16:00:00	11.689	85.06		25	2022-01-01 16:00:00	20.3749	86.8162
	26	2022-01-01 16:10:00	20.511	82.03		26	2022-01-01 16:10:00	20.845	84.09		26	2022-01-01 16:10:00	20.869	85.8		26	2022-01-01 16:10:00	21.155	87.3		26	2022-01-01 16:10:00	20.559	88.79		26	2022-01-01 16:10:00	20.773	88.31		26	2022-01-01 16:10:00	16.847	99.52		26	2022-01-01 16:10:00	21.274	82.63		26	2022-01-01 16:10:00	11.056	80.36		26	2022-01-01 16:10:00	20.3541	87.3088
	27	2022-01-01 16:20:00	20.44	85.28		27	2022-01-01 16:20:00	20.821	84.38		27	2022-01-01 16:20:00	20.773	84.69		27	2022-01-01 16:20:00	21.059	85.96		27	2022-01-01 16:20:00	20.416	86.45		27	2022-01-01 16:20:00	20.63	87.1		27	2022-01-01 16:20:00	16.847	99.62		27	2022-01-01 16:20:00	21.226	83.87		27	2022-01-01 16:20:00	10.715	81.33		27	2022-01-01 16:20:00	20.2765	87.1688
	28	2022-01-01 16:30:00	20.297	81.96		28	2022-01-01 16:30:00	20.702	82.53		28	2022-01-01 16:30:00	20.726	84.26		28	2022-01-01 16:30:00	21.036	86.37		28	2022-01-01 16:30:00	20.416	87.09		28	2022-01-01 16:30:00	20.654	87.25		28	2022-01-01 16:30:00	16.633	99.68		28	2022-01-01 16:30:00	21.179	83.05		28	2022-01-01 16:30:00	10.568	76.75		28	2022-01-01 16:30:00	20.2054	86.5238
	29	2022-01-01 16:40:00	20.392	82.8		29	2022-01-01 16:40:00	20.726	83.45		29	2022-01-01 16:40:00	20.726	86.59		29	2022-01-01 16:40:00	21.059	87.79		29	2022-01-01 16:40:00	20.416	89.06		29	2022-01-01 16:40:00	20.654	87.9		29	2022-01-01 16:40:00	16.704	99.77		29	2022-01-01 16:40:00	21.226	83.26		29	2022-01-01 16:40:00	10.813	81.63		29	2022-01-01 16:40:00	20.2379	87.5775
	30	2022-01-01 16:50:00	20.392	85.27		30	2022-01-01 16:50:00	20.773	85.34		30	2022-01-01 16:50:00	20.726	84.97		30	2022-01-01 16:50:00	20.988	87.18		30	2022-01-01 16:50:00	20.344	88.26		30	2022-01-01 16:50:00	20.606	87.57		30	2022-01-01 16:50:00	16.656	99.8		30	2022-01-01 16:50:00	21.203	85.2		30	2022-01-01 16:50:00	10.568	81.48		30	2022-01-01 16:50:00	20.211	87.9487
	31	2022-01-01 17:00:00	20.487	86.9		31	2022-01-01 17:00:00	20.797	86.75		31	2022-01-01 17:00:00	20.726	86.72		31	2022-01-01 17:00:00	21.036	88.33		31	2022-01-01 17:00:00	20.321	86.98		31	2022-01-01 17:00:00	20.606	87.5		31	2022-01-01 17:00:00	16.728	99.86		31	2022-01-01 17:00:00	21.25	85.3		31	2022-01-01 17:00:00	10.446	78.42		31	2022-01-01 17:00:00	20.2439	88.5425
	32	2022-01-01 17:10:00	20.44	84.63		32	2022-01-01 17:10:00	20.797	86.44		32	2022-01-01 17:10:00	20.702	86.08		32	2022-01-01 17:10:00	20.988	88.41		32	2022-01-01 17:10:00	20.297	88.35		32	2022-01-01 17:10:00	20.559	88.43		32	2022-01-01 17:10:00	16.514	99.9		32	2022-01-01 17:10:00	21.226	85.51		32	2022-01-01 17:10:00	10.201	80.42		32	2022-01-01 17:10:00	20.1904	88.4687
	33	2022-01-01 17:20:00	20.416	82.59		33	2022-01-01 17:20:00	20.773	85.94		33	2022-01-01 17:20:00	20.678	84.79		33	2022-01-01 17:20:00	20.964	87.74		33	2022-01-01 17:20:00	20.273	88.01		33	2022-01-01 17:20:00	20.511	88.24		33	2022-01-01 17:20:00	15.775	99.88		33	2022-01-01 17:20:00	21.179	85.48		33	2022-01-01 17:20:00	10.029	85.74		33	2022-01-01 17:20:00	20.0711	87.8337
	34	2022-01-01 17:30:00	20.416	86.63		34	2022-01-01 17:30:00	20.749	85.46		34	2022-01-01 17:30:00	20.654	84.52		34	2022-01-01 17:30:00	20.94	88.76		34	2022-01-01 17:30:00	20.225	88.21		34	2022-01-01 17:30:00	20.463	88.06		34	2022-01-01 17:30:00	15.631	99.75		34	2022-01-01 17:30:00	21.155	85.71		34	2022-01-01 17:30:00	9.931	80.2		34	2022-01-01 17:30:00	20.0291	88.3875
	35	2022-01-01 17:40:00	20.297	81.25		35	2022-01-01 17:40:00	20.654	84.14		35	2022-01-01 17:40:00	20.583	83.65		35	2022-01-01 17:40:00	20.845	87.06		35	2022-01-01 17:40:00	20.178	87.14		35	2022-01-01 17:40:00	20.44	88.56		35	2022-01-01 17:40:00	15.417	99.62		35	2022-01-01 17:40:00	21.083	84.29		35	2022-01-01 17:40:00	9.438	77.15		35	2022-01-01 17:40:00	19.9371	86.9638
	36	2022-01-01 17:50:00	20.249	81.46		36	2022-01-01 17:50:00	20.606	84.13		36	2022-01-01 17:50:00	20.511	82.54		36	2022-01-01 17:50:00	20.821	86.9		36	2022-01-01 17:50:00	20.13	86.64		36	2022-01-01 17:50:00	20.392	88.47		36	2022-01-01 17:50:00	15.345	99.01		36	2022-01-01 17:50:00	21.036	83.84		36	2022-01-01 17:50:00	9.192	82.94		36	2022-01-01 17:50:00	19.8863	86.6238
	37	2022-01-01 18:00:00	20.201	80.75		37	2022-01-01 18:00:00	20.535	83.95		37	2022-01-01 18:00:00	20.463	83.27		37	2022-01-01 18:00:00	20.749	87.52		37	2022-01-01 18:00:00	20.082	87.06		37	2022-01-01 18:00:00	20.321	88.35		37	2022-01-01 18:00:00	15.106	96.31		37	2022-01-01 18:00:00	21.012	83.44		37	2022-01-01 18:00:00	9.068	74.71		37	2022-01-01 18:00:00	19.8086	86.3313
	38	2022-01-01 18:10:00	20.13	83.05		38	2022-01-01 18:10:00	20.487	83.31		38	2022-01-01 18:10:00	20.44	83.64		38	2022-01-01 18:10:00	20.726	87.34		38	2022-01-01 18:10:00	20.059	87.02		38	2022-01-01 18:10:00	20.297	88.12		38	2022-01-01 18:10:00	15.058	98.09		38	2022-01-01 18:10:00	20.964	83.27		38	2022-01-01 18:10:00	8.87	77.15		38	2022-01-01 18:10:00	19.7701	86.73
	39	2022-01-01 18:20:00	20.059	82.53		39	2022-01-01 18:20:00	20.416	83.52		39	2022-01-01 18:20:00	20.368	84.1		39	2022-01-01 18:20:00	20.654	87.23		39	2022-01-01 18:20:00	20.011	87.29		39	2022-01-01 18:20:00	20.225	87.26		39	2022-01-01 18:20:00	15.01	97.53		39	2022-01-01 18:20:00	20.964	83.27		39	2022-01-01 18:20:00	8.547	77.07		39	2022-01-01 18:20:00	19.7134	86.5913
	40	2022-01-01 18:30:00	20.059	84.74		40	2022-01-01 18:30:00	20.368	84.65		40	2022-01-01 18:30:00	20.273	82.56		40	2022-01-01 18:30:00	20.583	87.08		40	2022-01-01 18:30:00	19.916	87.42		40	2022-01-01 18:30:00	20.178	88.08		40	2022-01-01 18:30:00	15.273	99.14		40	2022-01-01 18:30:00	20.892	83.19		40	2022-01-01 18:30:00	8.348	80.07		40	2022-01-01 18:30:00	19.6928	87.1075
	41	2022-01-01 18:40:00	19.963	81.84		41	2022-01-01 18:40:00	20.273	83.99		41	2022-01-01 18:40:00	20.249	84.39		41	2022-01-01 18:40:00	20.583	87.91		41	2022-01-01 18:40:00	19.892	89.05		41	2022-01-01 18:40:00	20.13	89.39		41	2022-01-01 18:40:00	15.034	97.23		41	2022-01-01 18:40:00	20.892	82.87		41	2022-01-01 18:40:00	8.149	83.38		41	2022-01-01 18:40:00	19.627	87.0838
	42	2022-01-01 18:50:00	19.844	83.77		42	2022-01-01 18:50:00	20.178	84.51		42	2022-01-01 18:50:00	20.201	83.57		42	2022-01-01 18:50:00	20.511	87.22		42	2022-01-01 18:50:00	19.821	87.79		42	2022-01-01 18:50:00	20.106	89.47		42	2022-01-01 18:50:00	14.867	81.66		42	2022-01-01 18:50:00	20.845	82.8		42	2022-01-01 18:50:00	7.799	85.21		42	2022-01-01 18:50:00	19.5466	85.0987
	43	2022-01-01 19:00:00	19.749	83.07		43	2022-01-01 19:00:00	20.13	84.34		43	2022-01-01 19:00:00	20.106	84.81		43	2022-01-01 19:00:00	20.44	87.95		43	2022-01-01 19:00:00	19.725	88.3		43	2022-01-01 19:00:00	19.987	89.69		43	2022-01-01 19:00:00	14.843	81.6		43	2022-01-01 19:00:00	20.797	83.01		43	2022-01-01 19:00:00	7.272	78.45		43	2022-01-01 19:00:00	19.4721	85.3463
	44	2022-01-01 19:10:00	19.749	82.65		44	2022-01-01 19:10:00	20.082	84.54		44	2022-01-01 19:10:00	20.035	84.67		44	2022-01-01 19:10:00	20.368	87.84		44	2022-01-01 19:10:00	19.678	88.71		44	2022-01-01 19:10:00	19.94	89.87		44	2022-01-01 19:10:00	14.747	91.08		44	2022-01-01 19:10:00	20.773	83.6		44	2022-01-01 19:10:00	6.969	76.61		44	2022-01-01 19:10:00	19.4215	86.62
	45	2022-01-01 19:20:00	19.773	83.46		45	2022-01-01 19:20:00	20.106	84.85		45	2022-01-01 19:20:00	19.987	83.74		45	2022-01-01 19:20:00	20.321	88.27		45	2022-01-01 19:20:00	19.606	89.15		45	2022-01-01 19:20:00	19.868	89.61		45	2022-01-01 19:20:00	14.484	91.81		45	2022-01-01 19:20:00	20.749	83.77		45	2022-01-01 19:20:00	6.893	78.31		45	2022-01-01 19:20:00	19.3618	86.8325
	46	2022-01-01 19:30:00	19.678	83.19		46	2022-01-01 19:30:00	20.011	84.34		46	2022-01-01 19:30:00	19.916	84.67		46	2022-01-01 19:30:00	20.249	88.44		46	2022-01-01 19:30:00	19.535	89.18		46	2022-01-01 19:30:00	19.797	90.26		46	2022-01-01 19:30:00	14.316	88.97		46	2022-01-01 19:30:00	20.678	83.05		46	2022-01-01 19:30:00	6.387	77.82		46	2022-01-01 19:30:00	19.2725	86.5125
	47	2022-01-01 19:40:00	19.583	82.39		47	2022-01-01 19:40:00	19.94	83.9		47	2022-01-01 19:40:00	19.821	84.04		47	2022-01-01 19:40:00	20.178	88.3		47	2022-01-01 19:40:00	19.44	89.05		47	2022-01-01 19:40:00	19.725	90.35		47	2022-01-01 19:40:00	14.196	89.47		47	2022-01-01 19:40:00	20.63	83.13		47	2022-01-01 19:40:00	6.158	76.89		47	2022-01-01 19:40:00	19.1891	86.3288
	48	2022-01-01 19:50:00	19.464	81.96		48	2022-01-01 19:50:00	19.844	84.48		48	2022-01-01 19:50:00	19.773	85.85		48	2022-01-01 19:50:00	20.154	88.55		48	2022-01-01 19:50:00	19.416	90.11		48	2022-01-01 19:50:00	19.702	90.72		48	2022-01-01 19:50:00	14.125	91.1		48	2022-01-01 19:50:00	20.63	82.76		48	2022-01-01 19:50:00	6.437	87.45		48	2022-01-01 19:50:00	19.1385	86.9412
	49	2022-01-01 20:00:00	19.44	81.65		49	2022-01-01 20:00:00	19.797	85.19		49	2022-01-01 20:00:00	19.702	85.2		49	2022-01-01 20:00:00	20.082	87.83		49	2022-01-01 20:00:00	19.345	89.71		49	2022-01-01 20:00:00	19.678	90.98		49	2022-01-01 20:00:00	14.077	88.82		49	2022-01-01 20:00:00	20.606	82.84		49	2022-01-01 20:00:00	5.877	80.79		49	2022-01-01 20:00:00	19.0909	86.5275
	50	2022-01-01 20:10:00	19.392	84.39		50	2022-01-01 20:10:00	19.749	85.37		50	2022-01-01 20:10:00	19.654	84.73		50	2022-01-01 20:10:00	20.035	88.16		50	2022-01-01 20:10:00	19.273	89.28		50	2022-01-01 20:10:00	19.559	90.6		50	2022-01-01 20:10:00	13.981	83.06		50	2022-01-01 20:10:00	20.559	81.95		50	2022-01-01 20:10:00	5.724	79.12		50	2022-01-01 20:10:00	19.0252	85.9425
	51	2022-01-01 20:20:00	19.321	77.97		51	2022-01-01 20:20:00	19.678	82.96		51	2022-01-01 20:20:00	19.654	86.03		51	2022-01-01 20:20:00	20.059	88.71		51	2022-01-01 20:20:00	19.392	92.49		51	2022-01-01 20:20:00	19.678	91.2		51	2022-01-01 20:20:00	13.789	78.48		51	2022-01-01 20:20:00	20.463	82.1		51	2022-01-01 20:20:00	5.39	78.59		51	2022-01-01 20:20:00	19.0042	84.9925
	52	2022-01-01 20:30:00	19.63	89.73		52	2022-01-01 20:30:00	19.916	88.48		52	2022-01-01 20:30:00	19.916	93.05		52	2022-01-01 20:30:00	20.273	91.67		52	2022-01-01 20:30:00	19.678	94.83		52	2022-01-01 20:30:00	19.94	93.17		52	2022-01-01 20:30:00	13.476	61.56		52	2022-01-01 20:30:00	20.797	89.21		52	2022-01-01 20:30:00	5.03	78.17		52	2022-01-01 20:30:00	19.2033	87.7125
	53	2022-01-01 20:40:00	19.821	92.76		53	2022-01-01 20:40:00	20.154	91.19		53	2022-01-01 20:40:00	20.154	94.77		53	2022-01-01 20:40:00	20.511	93.43		53	2022-01-01 20:40:00	19.844	95.93		53	2022-01-01 20:40:00	20.106	94.9		53	2022-01-01 20:40:00	13.187	61.27		53	2022-01-01 20:40:00	21.036	90.89		53	2022-01-01 20:40:00	4.693	78.48		53	2022-01-01 20:40:00	19.3516	89.3925
	54	2022-01-01 20:50:00	19.987	94.28		54	2022-01-01 20:50:00	20.297	92.61		54	2022-01-01 20:50:00	20.368	95.65		54	2022-01-01 20:50:00	20.678	94.45		54	2022-01-01 20:50:00	19.963	96.51		54	2022-01-01 20:50:00	20.249	95.71		54	2022-01-01 20:50:00	13.091	66.66		54	2022-01-01 20:50:00	21.155	91.47		54	2022-01-01 20:50:00	4.434	79.09		54	2022-01-01 20:50:00	19.4735	90.9175
	55	2022-01-01 21:00:00	20.106	94.77		55	2022-01-01 21:00:00	20.416	93.23		55	2022-01-01 21:00:00	20.535	96.15		55	2022-01-01 21:00:00	20.797	94.65		55	2022-01-01 21:00:00	20.106	96.93		55	2022-01-01 21:00:00	20.344	95.71		55	2022-01-01 21:00:00	12.995	67.95		55	2022-01-01 21:00:00	21.226	91.92		55	2022-01-01 21:00:00	4.147	79.91		55	2022-01-01 21:00:00	19.5656	91.4137
	56	2022-01-01 21:10:00	20.225	95.16		56	2022-01-01 21:10:00	20.535	93.5		56	2022-01-01 21:10:00	20.654	96.47		56	2022-01-01 21:10:00	20.916	94.93		56	2022-01-01 21:10:00	20.201	97.03		56	2022-01-01 21:10:00	20.44	95.85		56	2022-01-01 21:10:00	12.898	69.82		56	2022-01-01 21:10:00	21.298	92.36		56	2022-01-01 21:10:00	4.043	80.48		56	2022-01-01 21:10:00	19.6459	91.89
	57	2022-01-01 21:20:00	20.321	95.34		57	2022-01-01 21:20:00	20.606	93.74		57	2022-01-01 21:20:00	20.749	96.7		57	2022-01-01 21:20:00	20.964	94.9		57	2022-01-01 21:20:00	20.273	97.11		57	2022-01-01 21:20:00	20.511	96.01		57	2022-01-01 21:20:00	12.826	70.52		57	2022-01-01 21:20:00	21.346	92.61		57	2022-01-01 21:20:00	3.938	80.8		57	2022-01-01 21:20:00	19.6995	92.1162
	58	2022-01-01 21:30:00	20.392	95.49		58	2022-01-01 21:30:00	20.678	94.09		58	2022-01-01 21:30:00	20.845	96.94		58	2022-01-01 21:30:00	21.036	95.01		58	2022-01-01 21:30:00	20.344	97.25		58	2022-01-01 21:30:00	20.559	96.14		58	2022-01-01 21:30:00	12.802	70.35		58	2022-01-01 21:30:00	21.37	92.76		58	2022-01-01 21:30:00	3.754	81.02		58	2022-01-01 21:30:00	19.7532	92.2537
	59	2022-01-01 21:40:00	20.463	95.59		59	2022-01-01 21:40:00	20.726	94.34		59	2022-01-01 21:40:00	20.892	97.06		59	2022-01-01 21:40:00	21.083	94.98		59	2022-01-01 21:40:00	20.416	97.2		59	2022-01-01 21:40:00	20.606	96.16		59	2022-01-01 21:40:00	12.754	69.68		59	2022-01-01 21:40:00	21.393	92.64		59	2022-01-01 21:40:00	3.571	81.68		59	2022-01-01 21:40:00	19.7916	92.2062
	60	2022-01-01 21:50:00	20.487	95.24		60	2022-01-01 21:50:00	20.749	94.02		60	2022-01-01 21:50:00	20.94	96.92		60	2022-01-01 21:50:00	21.131	94.74		60	2022-01-01 21:50:00	20.44	97.16		60	2022-01-01 21:50:00	20.654	95.78		60	2022-01-01 21:50:00	12.754	69.68		60	2022-01-01 21:50:00	21.417	93.14		60	2022-01-01 21:50:00	3.413	82.2		60	2022-01-01 21:50:00	19.8215	92.085
	61	2022-01-01 22:00:00	20.535	95.55		61	2022-01-01 22:00:00	20.797	94.02		61	2022-01-01 22:00:00	20.964	96.95		61	2022-01-01 22:00:00	21.179	94.84		61	2022-01-01 22:00:00	20.487	97.18		61	2022-01-01 22:00:00	20.702	95.96		61	2022-01-01 22:00:00	12.778	69.38		61	2022-01-01 22:00:00	21.441	93.59		61	2022-01-01 22:00:00	3.333	82.58		61	2022-01-01 22:00:00	19.8604	92.1838
	62	2022-01-01 22:10:00	20.535	94.9		62	2022-01-01 22:10:00	20.821	93.78		62	2022-01-01 22:10:00	21.012	97.12		62	2022-01-01 22:10:00	21.203	94.94		62	2022-01-01 22:10:00	20.535	97.17		62	2022-01-01 22:10:00	20.749	96.04		62	2022-01-01 22:10:00	12.802	68.64		62	2022-01-01 22:10:00	21.441	93.58		62	2022-01-01 22:10:00	3.228	84.29		62	2022-01-01 22:10:00	19.8872	92.0213
	63	2022-01-01 22:20:00	20.583	95.51		63	2022-01-01 22:20:00	20.869	94.18		63	2022-01-01 22:20:00	21.036	97.13		63	2022-01-01 22:20:00	21.226	94.99		63	2022-01-01 22:20:00	20.559	97.05		63	2022-01-01 22:20:00	20.749	95.6		63	2022-01-01 22:20:00	12.802	68.07		63	2022-01-01 22:20:00	21.465	93.44		63	2022-01-01 22:20:00	3.016	82.37		63	2022-01-01 22:20:00	19.9111	91.9963
	64	2022-01-01 22:30:00	20.606	95.45		64	2022-01-01 22:30:00	20.892	94.2		64	2022-01-01 22:30:00	21.036	97.2		64	2022-01-01 22:30:00	21.226	94.8		64	2022-01-01 22:30:00	20.583	96.91		64	2022-01-01 22:30:00	20.773	95.64		64	2022-01-01 22:30:00	12.729	67.82		64	2022-01-01 22:30:00	21.465	93.29		64	2022-01-01 22:30:00	3.016	83.47		64	2022-01-01 22:30:00	19.9138	91.9137
	65	2022-01-01 22:40:00	20.63	95.11		65	2022-01-01 22:40:00	20.892	93.89		65	2022-01-01 22:40:00	21.059	97.33		65	2022-01-01 22:40:00	21.25	94.8		65	2022-01-01 22:40:00	20.606	97.19		65	2022-01-01 22:40:00	20.797	95.32		65	2022-01-01 22:40:00	12.633	68.18		65	2022-01-01 22:40:00	21.465	93.28		65	2022-01-01 22:40:00	2.697	83.29		65	2022-01-01 22:40:00	19.9165	91.8875
	66	2022-01-01 22:50:00	20.654	95.42		66	2022-01-01 22:50:00	20.916	94.04		66	2022-01-01 22:50:00	21.083	97.35		66	2022-01-01 22:50:00	21.274	94.59		66	2022-01-01 22:50:00	20.606	96.98		66	2022-01-01 22:50:00	20.821	95.38		66	2022-01-01 22:50:00	12.585	67.77		66	2022-01-01 22:50:00	21.465	93.21		66	2022-01-01 22:50:00	2.564	83.37		66	2022-01-01 22:50:00	19.9255	91.8425
	67	2022-01-01 23:00:00	20.654	94.5		67	2022-01-01 23:00:00	20.94	93.99		67	2022-01-01 23:00:00	21.083	97.27		67	2022-01-01 23:00:00	21.298	94.68		67	2022-01-01 23:00:00	20.63	96.77		67	2022-01-01 23:00:00	20.821	95.28		67	2022-01-01 23:00:00	12.464	64.66		67	2022-01-01 23:00:00	21.489	93.66		67	2022-01-01 23:00:00	2.484	82.74		67	2022-01-01 23:00:00	19.9224	91.3512
	68	2022-01-01 23:10:00	20.63	94.26		68	2022-01-01 23:10:00	20.916	93.37		68	2022-01-01 23:10:00	21.083	97.19		68	2022-01-01 23:10:00	21.274	94.65		68	2022-01-01 23:10:00	20.654	96.9		68	2022-01-01 23:10:00	20.845	95.75		68	2022-01-01 23:10:00	12.004	59.39		68	2022-01-01 23:10:00	21.465	93.2		68	2022-01-01 23:10:00	2.537	83.83		68	2022-01-01 23:10:00	19.8589	90.5888
	69	2022-01-01 23:20:00	20.678	95.05		69	2022-01-01 23:20:00	20.94	94.03		69	2022-01-01 23:20:00	21.107	97.32		69	2022-01-01 23:20:00	21.298	94.6		69	2022-01-01 23:20:00	20.63	96.8		69	2022-01-01 23:20:00	20.821	94.99		69	2022-01-01 23:20:00	11.665	58.97		69	2022-01-01 23:20:00	21.465	93.46		69	2022-01-01 23:20:00	2.51	84.94		69	2022-01-01 23:20:00	19.8255	90.6525
	70	2022-01-01 23:30:00	20.678	94.18		70	2022-01-01 23:30:00	20.94	93.86		70	2022-01-01 23:30:00	21.107	97.33		70	2022-01-01 23:30:00	21.298	94.61		70	2022-01-01 23:30:00	20.654	96.81		70	2022-01-01 23:30:00	20.869	95.24		70	2022-01-01 23:30:00	11.178	54.53		70	2022-01-01 23:30:00	21.489	93.75		70	2022-01-01 23:30:00	2.59	82.05		70	2022-01-01 23:30:00	19.7766	90.0387
	71	2022-01-01 23:40:00	20.678	94.31		71	2022-01-01 23:40:00	20.964	94.04		71	2022-01-01 23:40:00	21.107	97.35		71	2022-01-01 23:40:00	21.298	94.62		71	2022-01-01 23:40:00	20.654	96.68		71	2022-01-01 23:40:00	20.845	94.76		71	2022-01-01 23:40:00	10.813	64.02		71	2022-01-01 23:40:00	21.465	93.44		71	2022-01-01 23:40:00	2.27	82.88		71	2022-01-01 23:40:00	19.728	91.1525
	72	2022-01-01 23:50:00	20.678	94.46		72	2022-01-01 23:50:00	20.964	93.97		72	2022-01-01 23:50:00	21.107	97.2		72	2022-01-01 23:50:00	21.298	94.29		72	2022-01-01 23:50:00	20.654	96.64		72	2022-01-01 23:50:00	20.845	94.89		72	2022-01-01 23:50:00	12.125	75.65		72	2022-01-01 23:50:00	21.465	93.9		72	2022-01-01 23:50:00	2.028	83.85		72	2022-01-01 23:50:00	19.892	92.625
	73	2022-01-02	20.678	94.01		73	2022-01-02	20.964	93.91		73	2022-01-02	21.107	97.3		73	2022-01-02	21.298	94.38		73	2022-01-02	20.654	96.62		73	2022-01-02	20.845	94.81		73	2022-01-02	12.609	76.95		73	2022-01-02	21.465	93.5		73	2022-01-02	1.866	82.68		73	2022-01-02	19.9525	92.685
	74	2022-01-02 00:10:00	20.702	94.47		74	2022-01-02 00:10:00	20.964	93.8		74	2022-01-02 00:10:00	21.107	97.35		74	2022-01-02 00:10:00	21.298	94.4		74	2022-01-02 00:10:00	20.654	96.39		74	2022-01-02 00:10:00	20.869	95.17		74	2022-01-02 00:10:00	12.488	71.35		74	2022-01-02 00:10:00	21.465	93.41		74	2022-01-02 00:10:00	1.785	82.46		74	2022-01-02 00:10:00	19.9434	92.0425
	75	2022-01-02 00:20:00	20.702	93.95		75	2022-01-02 00:20:00	20.988	94.02		75	2022-01-02 00:20:00	21.107	97.22		75	2022-01-02 00:20:00	21.298	94.42		75	2022-01-02 00:20:00	20.63	96.41		75	2022-01-02 00:20:00	20.845	94.7		75	2022-01-02 00:20:00	12.585	72.09		75	2022-01-02 00:20:00	21.441	93.41		75	2022-01-02 00:20:00	1.704	83.03		75	2022-01-02 00:20:00	19.9495	92.0275
	76	2022-01-02 00:30:00	20.702	93.92		76	2022-01-02 00:30:00	20.988	93.96		76	2022-01-02 00:30:00	21.131	97.37		76	2022-01-02 00:30:00	21.298	94.53		76	2022-01-02 00:30:00	20.654	96.76		76	2022-01-02 00:30:00	20.845	95.2		76	2022-01-02 00:30:00	12.391	62.24		76	2022-01-02 00:30:00	21.441	93.13		76	2022-01-02 00:30:00	1.893	85.43		76	2022-01-02 00:30:00	19.9312	90.8888
	77	2022-01-02 00:40:00	20.702	94.13		77	2022-01-02 00:40:00	20.988	93.9		77	2022-01-02 00:40:00	21.131	97.43		77	2022-01-02 00:40:00	21.298	94.58		77	2022-01-02 00:40:00	20.654	96.66		77	2022-01-02 00:40:00	20.869	95.22		77	2022-01-02 00:40:00	11.422	54.11		77	2022-01-02 00:40:00	21.441	93.24		77	2022-01-02 00:40:00	2.189	82.26		77	2022-01-02 00:40:00	19.8131	89.9088
	78	2022-01-02 00:50:00	20.702	94.03		78	2022-01-02 00:50:00	20.988	93.82		78	2022-01-02 00:50:00	21.131	97.44		78	2022-01-02 00:50:00	21.298	94.46		78	2022-01-02 00:50:00	20.654	96.62		78	2022-01-02 00:50:00	20.845	95.08		78	2022-01-02 00:50:00	10.861	54.88		78	2022-01-02 00:50:00	21.441	93.26		78	2022-01-02 00:50:00	2.537	85.82		78	2022-01-02 00:50:00	19.74	89.9487
	79	2022-01-02 01:00:00	20.702	93.81		79	2022-01-02 01:00:00	20.988	93.77		79	2022-01-02 01:00:00	21.131	97.34		79	2022-01-02 01:00:00	21.298	94.57		79	2022-01-02 01:00:00	20.654	96.79		79	2022-01-02 01:00:00	20.869	95.53		79	2022-01-02 01:00:00	10.495	55.83		79	2022-01-02 01:00:00	21.465	93.75		79	2022-01-02 01:00:00	2.697	85.49		79	2022-01-02 01:00:00	19.7003	90.1737
	80	2022-01-02 01:10:00	20.702	93.89		80	2022-01-02 01:10:00	20.988	93.83		80	2022-01-02 01:10:00	21.131	97.44		80	2022-01-02 01:10:00	21.298	94.25		80	2022-01-02 01:10:00	20.678	97		80	2022-01-02 01:10:00	20.845	95.3		80	2022-01-02 01:10:00	10.25	57.21		80	2022-01-02 01:10:00	21.441	93.21		80	2022-01-02 01:10:00	2.644	86.4		80	2022-01-02 01:10:00	19.6666	90.2662
	81	2022-01-02 01:20:00	20.702	93.93		81	2022-01-02 01:20:00	20.988	93.61		81	2022-01-02 01:20:00	21.131	97.44		81	2022-01-02 01:20:00	21.298	94.44		81	2022-01-02 01:20:00	20.678	96.91		81	2022-01-02 01:20:00	20.845	95.45		81	2022-01-02 01:20:00	10.078	57.83		81	2022-01-02 01:20:00	21.441	93.47		81	2022-01-02 01:20:00	2.883	86.11		81	2022-01-02 01:20:00	19.6451	90.385
	82	2022-01-02 01:30:00	20.702	93.84		82	2022-01-02 01:30:00	21.012	93.81		82	2022-01-02 01:30:00	21.131	97.51		82	2022-01-02 01:30:00	21.322	94.34		82	2022-01-02 01:30:00	20.654	97.04		82	2022-01-02 01:30:00	20.845	95.46		82	2022-01-02 01:30:00	10.005	57.12		82	2022-01-02 01:30:00	21.465	93.25		82	2022-01-02 01:30:00	2.51	86.82		82	2022-01-02 01:30:00	19.642	90.2963
	83	2022-01-02 01:40:00	20.702	93.58		83	2022-01-02 01:40:00	21.012	93.64		83	2022-01-02 01:40:00	21.131	97.45		83	2022-01-02 01:40:00	21.298	94.59		83	2022-01-02 01:40:00	20.654	96.84		83	2022-01-02 01:40:00	20.845	95.92		83	2022-01-02 01:40:00	9.882	57.73		83	2022-01-02 01:40:00	21.465	93.8		83	2022-01-02 01:40:00	2.082	84.59		83	2022-01-02 01:40:00	19.6236	90.4437
	84	2022-01-02 01:50:00	20.678	93.56		84	2022-01-02 01:50:00	20.988	93.58		84	2022-01-02 01:50:00	21.131	97.47		84	2022-01-02 01:50:00	21.322	94.91		84	2022-01-02 01:50:00	20.654	97.19		84	2022-01-02 01:50:00	20.845	96.04		84	2022-01-02 01:50:00	10.397	61.84		84	2022-01-02 01:50:00	21.465	94.06		84	2022-01-02 01:50:00	1.758	84.7		84	2022-01-02 01:50:00	19.685	91.0813
	85	2022-01-02 02:00:00	20.678	93.55		85	2022-01-02 02:00:00	20.988	93.65		85	2022-01-02 02:00:00	21.131	97.63		85	2022-01-02 02:00:00	21.322	94.86		85	2022-01-02 02:00:00	20.702	97.46		85	2022-01-02 02:00:00	20.845	96.18		85	2022-01-02 02:00:00	10.959	63.68		85	2022-01-02 02:00:00	21.465	93.93		85	2022-01-02 02:00:00	1.623	84.58		85	2022-01-02 02:00:00	19.7613	91.3675
	86	2022-01-02 02:10:00	20.678	93.42		86	2022-01-02 02:10:00	20.988	93.71		86	2022-01-02 02:10:00	21.131	97.53		86	2022-01-02 02:10:00	21.322	94.93		86	2022-01-02 02:10:00	20.678	97.4		86	2022-01-02 02:10:00	20.845	96.03		86	2022-01-02 02:10:00	10.69	57.42		86	2022-01-02 02:10:00	21.465	93.66		86	2022-01-02 02:10:00	1.758	85.2		86	2022-01-02 02:10:00	19.7246	90.5125
	87	2022-01-02 02:20:00	20.678	93.57		87	2022-01-02 02:20:00	20.988	93.88		87	2022-01-02 02:20:00	21.107	97.54		87	2022-01-02 02:20:00	21.322	95.03		87	2022-01-02 02:20:00	20.678	97.24		87	2022-01-02 02:20:00	20.845	96.01		87	2022-01-02 02:20:00	10.959	60.31		87	2022-01-02 02:20:00	21.465	93.75		87	2022-01-02 02:20:00	1.677	84.54		87	2022-01-02 02:20:00	19.7553	90.9162
	88	2022-01-02 02:30:00	20.678	93.67		88	2022-01-02 02:30:00	20.988	93.99		88	2022-01-02 02:30:00	21.131	97.67		88	2022-01-02 02:30:00	21.322	95.04		88	2022-01-02 02:30:00	20.678	97.24		88	2022-01-02 02:30:00	20.845	96.03		88	2022-01-02 02:30:00	11.203	61.72		88	2022-01-02 02:30:00	21.465	93.64		88	2022-01-02 02:30:00	1.677	84.3		88	2022-01-02 02:30:00	19.7888	91.125
	89	2022-01-02 02:40:00	20.678	93.7		89	2022-01-02 02:40:00	20.964	94.04		89	2022-01-02 02:40:00	21.107	97.49		89	2022-01-02 02:40:00	21.322	95.08		89	2022-01-02 02:40:00	20.678	98.06		89	2022-01-02 02:40:00	20.845	96.03		89	2022-01-02 02:40:00	11.422	62.57		89	2022-01-02 02:40:00	21.465	93.85		89	2022-01-02 02:40:00	1.596	84.88		89	2022-01-02 02:40:00	19.8101	91.3525
	90	2022-01-02 02:50:00	20.678	93.65		90	2022-01-02 02:50:00	20.988	93.99		90	2022-01-02 02:50:00	21.107	97.54		90	2022-01-02 02:50:00	21.322	95.12		90	2022-01-02 02:50:00	20.678	97.55		90	2022-01-02 02:50:00	20.845	95.97		90	2022-01-02 02:50:00	11.567	62.91		90	2022-01-02 02:50:00	21.465	93.78		90	2022-01-02 02:50:00	1.542	84.5		90	2022-01-02 02:50:00	19.8313	91.3137
	91	2022-01-02 03:00:00	20.678	93.83		91	2022-01-02 03:00:00	20.964	94.15		91	2022-01-02 03:00:00	21.083	97.47		91	2022-01-02 03:00:00	21.322	95.34		91	2022-01-02 03:00:00	20.678	97.22		91	2022-01-02 03:00:00	20.869	95.98		91	2022-01-02 03:00:00	11.689	63.3		91	2022-01-02 03:00:00	21.465	94.05		91	2022-01-02 03:00:00	1.46	85.25		91	2022-01-02 03:00:00	19.8435	91.4175
	92	2022-01-02 03:10:00	20.678	93.64		92	2022-01-02 03:10:00	20.964	94.25		92	2022-01-02 03:10:00	21.083	97.54		92	2022-01-02 03:10:00	21.322	95.28		92	2022-01-02 03:10:00	20.654	97.23		92	2022-01-02 03:10:00	20.869	95.97		92	2022-01-02 03:10:00	11.81	63.37		92	2022-01-02 03:10:00	21.465	94.04		92	2022-01-02 03:10:00	1.433	84.51		92	2022-01-02 03:10:00	19.8556	91.415
	93	2022-01-02 03:20:00	20.678	93.76		93	2022-01-02 03:20:00	20.964	94.17		93	2022-01-02 03:20:00	21.083	97.68		93	2022-01-02 03:20:00	21.322	95.08		93	2022-01-02 03:20:00	20.654	97.29		93	2022-01-02 03:20:00	20.845	95.83		93	2022-01-02 03:20:00	11.907	63.1		93	2022-01-02 03:20:00	21.465	93.8		93	2022-01-02 03:20:00	1.325	85.54		93	2022-01-02 03:20:00	19.8648	91.3388
	94	2022-01-02 03:30:00	20.678	93.81		94	2022-01-02 03:30:00	20.964	94.22		94	2022-01-02 03:30:00	21.107	97.73		94	2022-01-02 03:30:00	21.322	95.19		94	2022-01-02 03:30:00	20.654	97.33		94	2022-01-02 03:30:00	20.869	95.81		94	2022-01-02 03:30:00	12.004	63.32		94	2022-01-02 03:30:00	21.465	93.76		94	2022-01-02 03:30:00	1.27	85.27		94	2022-01-02 03:30:00	19.8829	91.3962
	95	2022-01-02 03:40:00	20.678	93.8		95	2022-01-02 03:40:00	20.988	94.12		95	2022-01-02 03:40:00	21.107	97.78		95	2022-01-02 03:40:00	21.322	95.11		95	2022-01-02 03:40:00	20.678	97.81		95	2022-01-02 03:40:00	20.869	95.94		95	2022-01-02 03:40:00	12.077	63.16		95	2022-01-02 03:40:00	21.441	93.74		95	2022-01-02 03:40:00	1.297	85.51		95	2022-01-02 03:40:00	19.895	91.4325
	96	2022-01-02 03:50:00	20.678	93.7		96	2022-01-02 03:50:00	20.964	94.01		96	2022-01-02 03:50:00	21.107	97.73		96	2022-01-02 03:50:00	21.322	95.11		96	2022-01-02 03:50:00	20.678	97.48		96	2022-01-02 03:50:00	20.869	96.01		96	2022-01-02 03:50:00	11.616	58.89		96	2022-01-02 03:50:00	21.441	93.85		96	2022-01-02 03:50:00	1.188	86.23		96	2022-01-02 03:50:00	19.8344	90.8475
	97	2022-01-02 04:00:00	20.678	93.6		97	2022-01-02 04:00:00	20.964	93.71		97	2022-01-02 04:00:00	21.107	97.66		97	2022-01-02 04:00:00	21.322	95.23		97	2022-01-02 04:00:00	20.678	97.42		97	2022-01-02 04:00:00	20.869	96.16		97	2022-01-02 04:00:00	11.178	59.58		97	2022-01-02 04:00:00	21.465	93.99		97	2022-01-02 04:00:00	1.216	86.43		97	2022-01-02 04:00:00	19.7826	90.9188
	98	2022-01-02 04:10:00	20.678	93.64		98	2022-01-02 04:10:00	20.964	94		98	2022-01-02 04:10:00	21.107	97.6		98	2022-01-02 04:10:00	21.322	95.29		98	2022-01-02 04:10:00	20.678	97.42		98	2022-01-02 04:10:00	20.869	95.97		98	2022-01-02 04:10:00	10.983	60		98	2022-01-02 04:10:00	21.441	93.8		98	2022-01-02 04:10:00	1.243	87.21		98	2022-01-02 04:10:00	19.7553	90.965
	99	2022-01-02 04:20:00	20.678	93.56		99	2022-01-02 04:20:00	20.964	94.19		99	2022-01-02 04:20:00	21.059	97.42		99	2022-01-02 04:20:00	21.322	95.3		99	2022-01-02 04:20:00	20.678	97.33		99	2022-01-02 04:20:00	20.869	96.19		99	2022-01-02 04:20:00	10.788	59.8		99	2022-01-02 04:20:00	21.441	93.44		99	2022-01-02 04:20:00	1.243	86.99		99	2022-01-02 04:20:00	19.7249	90.9038
	100	2022-01-02 04:30:00	20.654	93.58		100	2022-01-02 04:30:00	20.964	94.19		100	2022-01-02 04:30:00	21.059	97.38		100	2022-01-02 04:30:00	21.322	95.54		100	2022-01-02 04:30:00	20.678	97.36		100	2022-01-02 04:30:00	20.892	96.19		100	2022-01-02 04:30:00	10.666	59.87		100	2022-01-02 04:30:00	21.465	93.72		100	2022-01-02 04:30:00	1.297	86.87		100	2022-01-02 04:30:00	19.7125	90.9788
	101	2022-01-02 04:40:00	20.654	93.77		101	2022-01-02 04:40:00	20.94	94.29		101	2022-01-02 04:40:00	21.036	97.26		101	2022-01-02 04:40:00	21.322	95.48		101	2022-01-02 04:40:00	20.678	97.29		101	2022-01-02 04:40:00	20.892	96.24		101	2022-01-02 04:40:00	10.568	59.66		101	2022-01-02 04:40:00	21.465	94.09		101	2022-01-02 04:40:00	1.188	87.14		101	2022-01-02 04:40:00	19.6944	91.01
	102	2022-01-02 04:50:00	20.654	93.55		102	2022-01-02 04:50:00	20.964	94.49		102	2022-01-02 04:50:00	21.059	97.4		102	2022-01-02 04:50:00	21.346	95.57		102	2022-01-02 04:50:00	20.678	97.11		102	2022-01-02 04:50:00	20.869	96.35		102	2022-01-02 04:50:00	10.47	59.9		102	2022-01-02 04:50:00	21.465	93.85		102	2022-01-02 04:50:00	1.216	87.15		102	2022-01-02 04:50:00	19.6881	91.0275
	103	2022-01-02 05:00:00	20.63	93.23		103	2022-01-02 05:00:00	20.94	94.33		103	2022-01-02 05:00:00	21.036	97.22		103	2022-01-02 05:00:00	21.322	95.19		103	2022-01-02 05:00:00	20.678	97.22		103	2022-01-02 05:00:00	20.869	96.01		103	2022-01-02 05:00:00	10.593	60.75		103	2022-01-02 05:00:00	21.465	93.87		103	2022-01-02 05:00:00	1.188	87.39		103	2022-01-02 05:00:00	19.6916	90.9775
	104	2022-01-02 05:10:00	20.606	93.21		104	2022-01-02 05:10:00	20.892	93.91		104	2022-01-02 05:10:00	21.059	97.59		104	2022-01-02 05:10:00	21.322	95.37		104	2022-01-02 05:10:00	20.702	97.45		104	2022-01-02 05:10:00	20.869	96.05		104	2022-01-02 05:10:00	11.227	63.22		104	2022-01-02 05:10:00	21.441	93.95		104	2022-01-02 05:10:00	1.188	87.16		104	2022-01-02 05:10:00	19.7647	91.3438
	105	2022-01-02 05:20:00	20.63	93.28		105	2022-01-02 05:20:00	20.916	94.07		105	2022-01-02 05:20:00	21.083	97.61		105	2022-01-02 05:20:00	21.322	95.3		105	2022-01-02 05:20:00	20.726	97.54		105	2022-01-02 05:20:00	20.892	96.25		105	2022-01-02 05:20:00	10.959	59.52		105	2022-01-02 05:20:00	21.441	94.14		105	2022-01-02 05:20:00	1.216	86.82		105	2022-01-02 05:20:00	19.7461	90.9637
	106	2022-01-02 05:30:00	20.63	93.55		106	2022-01-02 05:30:00	20.94	94.31		106	2022-01-02 05:30:00	21.083	97.64		106	2022-01-02 05:30:00	21.322	95.49		106	2022-01-02 05:30:00	20.702	97.56		106	2022-01-02 05:30:00	20.916	96.47		106	2022-01-02 05:30:00	10.739	59.1		106	2022-01-02 05:30:00	21.465	94.21		106	2022-01-02 05:30:00	1.052	86.05		106	2022-01-02 05:30:00	19.7246	91.0413
	107	2022-01-02 05:40:00	20.654	93.7		107	2022-01-02 05:40:00	20.94	94.44		107	2022-01-02 05:40:00	21.107	97.8		107	2022-01-02 05:40:00	21.322	95.48		107	2022-01-02 05:40:00	20.726	97.48		107	2022-01-02 05:40:00	20.892	96.15		107	2022-01-02 05:40:00	10.617	58.72		107	2022-01-02 05:40:00	21.465	94.07		107	2022-01-02 05:40:00	0.943	86.02		107	2022-01-02 05:40:00	19.7154	90.98
	108	2022-01-02 05:50:00	20.678	94.23		108	2022-01-02 05:50:00	20.964	94.59		108	2022-01-02 05:50:00	21.107	97.84		108	2022-01-02 05:50:00	21.322	95.39		108	2022-01-02 05:50:00	20.726	97.46		108	2022-01-02 05:50:00	20.892	95.96		108	2022-01-02 05:50:00	10.519	58.54		108	2022-01-02 05:50:00	21.465	94.14		108	2022-01-02 05:50:00	0.888	85.33		108	2022-01-02 05:50:00	19.7091	91.0187
	109	2022-01-02 06:00:00	20.678	94.12		109	2022-01-02 06:00:00	20.964	94.71		109	2022-01-02 06:00:00	21.107	97.93		109	2022-01-02 06:00:00	21.322	95.45		109	2022-01-02 06:00:00	20.702	97.36		109	2022-01-02 06:00:00	20.892	95.98		109	2022-01-02 06:00:00	10.47	58.23		109	2022-01-02 06:00:00	21.465	93.98		109	2022-01-02 06:00:00	0.943	84.65		109	2022-01-02 06:00:00	19.7	90.97
	110	2022-01-02 06:10:00	20.678	94.33		110	2022-01-02 06:10:00	20.988	94.59		110	2022-01-02 06:10:00	21.131	98.11		110	2022-01-02 06:10:00	21.322	95.3		110	2022-01-02 06:10:00	20.726	97.45		110	2022-01-02 06:10:00	20.892	96.04		110	2022-01-02 06:10:00	10.421	58.36		110	2022-01-02 06:10:00	21.465	93.75		110	2022-01-02 06:10:00	0.86	85.58		110	2022-01-02 06:10:00	19.7029	90.9913
	111	2022-01-02 06:20:00	20.702	94.27		111	2022-01-02 06:20:00	20.988	94.7		111	2022-01-02 06:20:00	21.131	97.96		111	2022-01-02 06:20:00	21.322	95.17		111	2022-01-02 06:20:00	20.702	97.47		111	2022-01-02 06:20:00	20.892	95.87		111	2022-01-02 06:20:00	10.372	58.25		111	2022-01-02 06:20:00	21.465	93.97		111	2022-01-02 06:20:00	0.806	85.93		111	2022-01-02 06:20:00	19.6967	90.9575
	112	2022-01-02 06:30:00	20.702	94.5		112	2022-01-02 06:30:00	20.988	94.74		112	2022-01-02 06:30:00	21.107	97.96		112	2022-01-02 06:30:00	21.322	95.43		112	2022-01-02 06:30:00	20.726	97.54		112	2022-01-02 06:30:00	20.892	96		112	2022-01-02 06:30:00	10.323	57.9		112	2022-01-02 06:30:00	21.465	94.22		112	2022-01-02 06:30:00	0.806	85.69		112	2022-01-02 06:30:00	19.6906	91.0363
	113	2022-01-02 06:40:00	20.678	93.91		113	2022-01-02 06:40:00	20.988	94.81		113	2022-01-02 06:40:00	21.107	97.94		113	2022-01-02 06:40:00	21.322	95.42		113	2022-01-02 06:40:00	20.702	97.46		113	2022-01-02 06:40:00	20.892	96.1		113	2022-01-02 06:40:00	10.299	57.99		113	2022-01-02 06:40:00	21.465	94.13		113	2022-01-02 06:40:00	0.86	85.97		113	2022-01-02 06:40:00	19.6816	90.97
	114	2022-01-02 06:50:00	20.63	92.84		114	2022-01-02 06:50:00	20.94	94.12		114	2022-01-02 06:50:00	21.107	98.05		114	2022-01-02 06:50:00	21.322	95.58		114	2022-01-02 06:50:00	20.726	97.6		114	2022-01-02 06:50:00	20.892	96.26		114	2022-01-02 06:50:00	10.544	57.29		114	2022-01-02 06:50:00	21.465	94.34		114	2022-01-02 06:50:00	0.806	85.84		114	2022-01-02 06:50:00	19.7033	90.76
	115	2022-01-02 07:00:00	20.654	93.47		115	2022-01-02 07:00:00	20.94	94.49		115	2022-01-02 07:00:00	21.107	97.89		115	2022-01-02 07:00:00	21.322	95.32		115	2022-01-02 07:00:00	20.726	97.63		115	2022-01-02 07:00:00	20.892	96.54		115	2022-01-02 07:00:00	10.739	61.77		115	2022-01-02 07:00:00	21.441	93.87		115	2022-01-02 07:00:00	0.915	86.82		115	2022-01-02 07:00:00	19.7276	91.3725
	116	2022-01-02 07:10:00	20.654	93.62		116	2022-01-02 07:10:00	20.964	94.52		116	2022-01-02 07:10:00	21.083	97.89		116	2022-01-02 07:10:00	21.322	95.23		116	2022-01-02 07:10:00	20.749	97.83		116	2022-01-02 07:10:00	20.916	96.56		116	2022-01-02 07:10:00	11.13	61.72		116	2022-01-02 07:10:00	21.465	94.26		116	2022-01-02 07:10:00	0.997	86.28		116	2022-01-02 07:10:00	19.7854	91.4537
	117	2022-01-02 07:20:00	20.678	93.98		117	2022-01-02 07:20:00	20.964	94.66		117	2022-01-02 07:20:00	21.083	97.91		117	2022-01-02 07:20:00	21.322	95.75		117	2022-01-02 07:20:00	20.749	97.75		117	2022-01-02 07:20:00	20.94	96.56		117	2022-01-02 07:20:00	11.324	61.76		117	2022-01-02 07:20:00	21.489	94.12		117	2022-01-02 07:20:00	1.025	85.94		117	2022-01-02 07:20:00	19.8186	91.5612
	118	2022-01-02 07:30:00	20.678	94.15		118	2022-01-02 07:30:00	20.988	94.62		118	2022-01-02 07:30:00	21.083	98		118	2022-01-02 07:30:00	21.322	95.63		118	2022-01-02 07:30:00	20.749	97.86		118	2022-01-02 07:30:00	20.916	96.54		118	2022-01-02 07:30:00	11.3	56.59		118	2022-01-02 07:30:00	21.489	94.08		118	2022-01-02 07:30:00	1.243	86.27		118	2022-01-02 07:30:00	19.8156	90.9338
	119	2022-01-02 07:40:00	20.583	90.99		119	2022-01-02 07:40:00	20.892	93.28		119	2022-01-02 07:40:00	21.012	97.47		119	2022-01-02 07:40:00	21.322	95.47		119	2022-01-02 07:40:00	20.749	97.81		119	2022-01-02 07:40:00	20.94	96.7		119	2022-01-02 07:40:00	10.666	55.89		119	2022-01-02 07:40:00	21.417	91.85		119	2022-01-02 07:40:00	1.297	87.04		119	2022-01-02 07:40:00	19.6976	89.9325
	120	2022-01-02 07:50:00	20.511	89.91		120	2022-01-02 07:50:00	20.845	92.73		120	2022-01-02 07:50:00	20.916	96.27		120	2022-01-02 07:50:00	21.274	94.17		120	2022-01-02 07:50:00	20.749	97.73		120	2022-01-02 07:50:00	20.94	96.64		120	2022-01-02 07:50:00	10.25	55.89		120	2022-01-02 07:50:00	21.346	90.7		120	2022-01-02 07:50:00	1.406	86.19		120	2022-01-02 07:50:00	19.6039	89.255
	121	2022-01-02 08:00:00	20.44	92.07		121	2022-01-02 08:00:00	20.797	92.56		121	2022-01-02 08:00:00	20.678	92.34		121	2022-01-02 08:00:00	20.964	89		121	2022-01-02 08:00:00	20.535	96.53		121	2022-01-02 08:00:00	20.726	93.51		121	2022-01-02 08:00:00	9.98	56.59		121	2022-01-02 08:00:00	20.94	86.7		121	2022-01-02 08:00:00	1.569	86.76		121	2022-01-02 08:00:00	19.3825	87.4125
	122	2022-01-02 08:10:00	20.154	93.86		122	2022-01-02 08:10:00	20.726	93.17		122	2022-01-02 08:10:00	20.511	91.18		122	2022-01-02 08:10:00	20.797	87.47		122	2022-01-02 08:10:00	20.368	95.75		122	2022-01-02 08:10:00	20.583	90.88		122	2022-01-02 08:10:00	9.931	57.67		122	2022-01-02 08:10:00	20.749	87.7		122	2022-01-02 08:10:00	1.839	86.5		122	2022-01-02 08:10:00	19.2274	87.21
	123	2022-01-02 08:20:00	20.106	94.58		123	2022-01-02 08:20:00	20.654	93.47		123	2022-01-02 08:20:00	20.416	89.9		123	2022-01-02 08:20:00	20.654	86.53		123	2022-01-02 08:20:00	20.225	95.04		123	2022-01-02 08:20:00	20.463	88.84		123	2022-01-02 08:20:00	9.931	58.95		123	2022-01-02 08:20:00	20.583	85.63		123	2022-01-02 08:20:00	2.135	86.75		123	2022-01-02 08:20:00	19.129	86.6175
	124	2022-01-02 08:30:00	20.225	93.94		124	2022-01-02 08:30:00	20.654	94.08		124	2022-01-02 08:30:00	20.368	89.54		124	2022-01-02 08:30:00	20.535	88.92		124	2022-01-02 08:30:00	20.154	95.99		124	2022-01-02 08:30:00	20.416	92.51		124	2022-01-02 08:30:00	10.103	59.64		124	2022-01-02 08:30:00	20.583	85.52		124	2022-01-02 08:30:00	2.51	86.34		124	2022-01-02 08:30:00	19.1297	87.5175
	125	2022-01-02 08:40:00	20.082	89.45		125	2022-01-02 08:40:00	20.559	90.25		125	2022-01-02 08:40:00	20.297	90.72		125	2022-01-02 08:40:00	20.487	89.75		125	2022-01-02 08:40:00	20.082	96.35		125	2022-01-02 08:40:00	20.321	92.02		125	2022-01-02 08:40:00	10.299	61.05		125	2022-01-02 08:40:00	20.654	87.85		125	2022-01-02 08:40:00	2.91	85.61		125	2022-01-02 08:40:00	19.0976	87.18
	126	2022-01-02 08:50:00	19.821	89.55		126	2022-01-02 08:50:00	20.368	87.54		126	2022-01-02 08:50:00	19.987	86.44		126	2022-01-02 08:50:00	20.297	87.83		126	2022-01-02 08:50:00	19.702	89.93		126	2022-01-02 08:50:00	20.035	90.69		126	2022-01-02 08:50:00	11.251	94.15		126	2022-01-02 08:50:00	20.44	85.06		126	2022-01-02 08:50:00	3.492	88.09		126	2022-01-02 08:50:00	18.9876	88.8988
	127	2022-01-02 09:00:00	19.749	89.12		127	2022-01-02 09:00:00	20.273	88.75		127	2022-01-02 09:00:00	19.773	87.46		127	2022-01-02 09:00:00	20.178	88.06		127	2022-01-02 09:00:00	19.511	91.13		127	2022-01-02 09:00:00	19.868	90.36		127	2022-01-02 09:00:00	12.174	97.09		127	2022-01-02 09:00:00	20.321	84.77		127	2022-01-02 09:00:00	4.121	84.56		127	2022-01-02 09:00:00	18.9809	89.5925
	128	2022-01-02 09:10:00	19.44	88.44		128	2022-01-02 09:10:00	20.13	88.35		128	2022-01-02 09:10:00	19.725	87.16		128	2022-01-02 09:10:00	20.13	89.19		128	2022-01-02 09:10:00	19.416	90.4		128	2022-01-02 09:10:00	19.773	90.82		128	2022-01-02 09:10:00	12.995	98.12		128	2022-01-02 09:10:00	20.392	86.12		128	2022-01-02 09:10:00	4.823	83.02		128	2022-01-02 09:10:00	19.0001	89.825
	129	2022-01-02 09:20:00	19.416	89.43		129	2022-01-02 09:20:00	19.987	88.56		129	2022-01-02 09:20:00	19.63	86.55		129	2022-01-02 09:20:00	20.082	88.35		129	2022-01-02 09:20:00	19.368	89.65		129	2022-01-02 09:20:00	19.797	90.31		129	2022-01-02 09:20:00	13.62	98.49		129	2022-01-02 09:20:00	20.416	85.42		129	2022-01-02 09:20:00	5.442	82.67		129	2022-01-02 09:20:00	19.0395	89.595
	130	2022-01-02 09:30:00	19.392	89.06		130	2022-01-02 09:30:00	19.963	89.28		130	2022-01-02 09:30:00	19.583	87.16		130	2022-01-02 09:30:00	20.082	88.43		130	2022-01-02 09:30:00	19.321	91.11		130	2022-01-02 09:30:00	19.797	91.86		130	2022-01-02 09:30:00	14.125	98.78		130	2022-01-02 09:30:00	20.416	85.57		130	2022-01-02 09:30:00	6.081	82.51		130	2022-01-02 09:30:00	19.0849	90.1562
	131	2022-01-02 09:40:00	19.487	91.26		131	2022-01-02 09:40:00	19.963	89.32		131	2022-01-02 09:40:00	19.583	88.74		131	2022-01-02 09:40:00	20.059	88.64		131	2022-01-02 09:40:00	19.321	92.5		131	2022-01-02 09:40:00	19.797	92.5		131	2022-01-02 09:40:00	14.532	98.95		131	2022-01-02 09:40:00	20.44	87.04		131	2022-01-02 09:40:00	6.792	86.74		131	2022-01-02 09:40:00	19.1477	91.1188
	132	2022-01-02 09:50:00	19.511	86.41		132	2022-01-02 09:50:00	19.987	87.95		132	2022-01-02 09:50:00	19.606	88.24		132	2022-01-02 09:50:00	20.059	89.09		132	2022-01-02 09:50:00	19.321	91.16		132	2022-01-02 09:50:00	19.773	91.74		132	2022-01-02 09:50:00	14.795	99.07		132	2022-01-02 09:50:00	20.511	87.72		132	2022-01-02 09:50:00	7.347	82.3		132	2022-01-02 09:50:00	19.1954	90.1725
	133	2022-01-02 10:00:00	19.583	88.42		133	2022-01-02 10:00:00	19.963	87.11		133	2022-01-02 10:00:00	19.63	88.82		133	2022-01-02 10:00:00	20.035	88.55		133	2022-01-02 10:00:00	19.297	91.05		133	2022-01-02 10:00:00	19.678	90.3		133	2022-01-02 10:00:00	15.058	99.17		133	2022-01-02 10:00:00	20.535	87.8		133	2022-01-02 10:00:00	7.949	79.52		133	2022-01-02 10:00:00	19.2224	90.1525
	134	2022-01-02 10:10:00	19.559	88.49		134	2022-01-02 10:10:00	19.963	88.57		134	2022-01-02 10:10:00	19.63	89.29		134	2022-01-02 10:10:00	20.035	88.82		134	2022-01-02 10:10:00	19.273	91.39		134	2022-01-02 10:10:00	19.678	91.65		134	2022-01-02 10:10:00	15.225	99.28		134	2022-01-02 10:10:00	20.511	87.24		134	2022-01-02 10:10:00	8.771	79.5		134	2022-01-02 10:10:00	19.2342	90.5913
	135	2022-01-02 10:20:00	19.487	83.78		135	2022-01-02 10:20:00	19.916	85.83		135	2022-01-02 10:20:00	19.678	90.24		135	2022-01-02 10:20:00	20.082	89.89		135	2022-01-02 10:20:00	19.321	93.04		135	2022-01-02 10:20:00	19.678	91.15		135	2022-01-02 10:20:00	15.297	99.33		135	2022-01-02 10:20:00	20.583	88.72		135	2022-01-02 10:20:00	9.389	76.22		135	2022-01-02 10:20:00	19.2553	90.2475
	136	2022-01-02 10:30:00	19.321	81.09		136	2022-01-02 10:30:00	19.773	82.52		136	2022-01-02 10:30:00	19.749	90.66		136	2022-01-02 10:30:00	20.201	90.67		136	2022-01-02 10:30:00	19.416	93.01		136	2022-01-02 10:30:00	19.868	91.82		136	2022-01-02 10:30:00	15.249	99.42		136	2022-01-02 10:30:00	20.63	87.6		136	2022-01-02 10:30:00	9.882	73.26		136	2022-01-02 10:30:00	19.2759	89.5987
	137	2022-01-02 10:40:00	19.25	81.26		137	2022-01-02 10:40:00	19.749	82.25		137	2022-01-02 10:40:00	19.702	88.07		137	2022-01-02 10:40:00	20.154	88.87		137	2022-01-02 10:40:00	19.345	89.63		137	2022-01-02 10:40:00	19.821	90.46		137	2022-01-02 10:40:00	15.249	99.49		137	2022-01-02 10:40:00	20.63	86.51		137	2022-01-02 10:40:00	10.544	68.16		137	2022-01-02 10:40:00	19.2375	88.3175
	138	2022-01-02 10:50:00	19.392	86.62		138	2022-01-02 10:50:00	19.844	85.3		138	2022-01-02 10:50:00	19.773	90		138	2022-01-02 10:50:00	20.249	90.47		138	2022-01-02 10:50:00	19.44	92.31		138	2022-01-02 10:50:00	19.868	91.15		138	2022-01-02 10:50:00	15.512	99.55		138	2022-01-02 10:50:00	20.702	87.3		138	2022-01-02 10:50:00	11.737	68.92		138	2022-01-02 10:50:00	19.3475	90.3375
	139	2022-01-02 11:00:00	19.464	87.93		139	2022-01-02 11:00:00	19.892	86.1		139	2022-01-02 11:00:00	19.892	91.88		139	2022-01-02 11:00:00	20.344	91.09		139	2022-01-02 11:00:00	19.511	92.31		139	2022-01-02 11:00:00	19.94	90.73		139	2022-01-02 11:00:00	15.56	99.58		139	2022-01-02 11:00:00	20.726	85.82		139	2022-01-02 11:00:00	12.464	64.11		139	2022-01-02 11:00:00	19.4161	90.68
	140	2022-01-02 11:10:00	19.487	85.94		140	2022-01-02 11:10:00	19.94	83.89		140	2022-01-02 11:10:00	19.916	89.28		140	2022-01-02 11:10:00	20.368	90.53		140	2022-01-02 11:10:00	19.559	92.49		140	2022-01-02 11:10:00	19.963	90.36		140	2022-01-02 11:10:00	15.56	99.63		140	2022-01-02 11:10:00	20.749	84.08		140	2022-01-02 11:10:00	12.922	61.55		140	2022-01-02 11:10:00	19.4428	89.525
	141	2022-01-02 11:20:00	19.583	86.48		141	2022-01-02 11:20:00	20.059	88.05		141	2022-01-02 11:20:00	19.987	90.6		141	2022-01-02 11:20:00	20.392	90.28		141	2022-01-02 11:20:00	19.511	88.76		141	2022-01-02 11:20:00	19.987	89.9		141	2022-01-02 11:20:00	15.679	99.67		141	2022-01-02 11:20:00	20.773	86.08		141	2022-01-02 11:20:00	12.802	58.54		141	2022-01-02 11:20:00	19.4964	89.9775
	142	2022-01-02 11:30:00	19.654	88.49		142	2022-01-02 11:30:00	20.106	88.58		142	2022-01-02 11:30:00	19.963	90.69		142	2022-01-02 11:30:00	20.368	88.8		142	2022-01-02 11:30:00	19.416	89.74		142	2022-01-02 11:30:00	19.844	87.64		142	2022-01-02 11:30:00	15.775	99.71		142	2022-01-02 11:30:00	20.749	85.74		142	2022-01-02 11:30:00	12.802	57.13		142	2022-01-02 11:30:00	19.4844	89.9238
	143	2022-01-02 11:40:00	19.63	83.76		143	2022-01-02 11:40:00	20.082	84.32		143	2022-01-02 11:40:00	20.106	91.81		143	2022-01-02 11:40:00	20.463	89.55		143	2022-01-02 11:40:00	19.559	90.22		143	2022-01-02 11:40:00	19.94	86.54		143	2022-01-02 11:40:00	15.894	99.73		143	2022-01-02 11:40:00	20.821	86.6		143	2022-01-02 11:40:00	12.681	58.14		143	2022-01-02 11:40:00	19.5619	89.0662
	144	2022-01-02 11:50:00	19.559	82.38		144	2022-01-02 11:50:00	20.082	86.54		144	2022-01-02 11:50:00	20.035	87.65		144	2022-01-02 11:50:00	20.416	87.7		144	2022-01-02 11:50:00	19.44	86.54		144	2022-01-02 11:50:00	19.892	86.52		144	2022-01-02 11:50:00	15.918	99.82		144	2022-01-02 11:50:00	20.797	86.56		144	2022-01-02 11:50:00	12.729	57.23		144	2022-01-02 11:50:00	19.5174	87.9638
	145	2022-01-02 12:00:00	19.702	86.35		145	2022-01-02 12:00:00	20.154	85.11		145	2022-01-02 12:00:00	20.106	90		145	2022-01-02 12:00:00	20.511	89.38		145	2022-01-02 12:00:00	19.606	90.91		145	2022-01-02 12:00:00	19.987	87.97		145	2022-01-02 12:00:00	15.965	99.85		145	2022-01-02 12:00:00	20.845	87.67		145	2022-01-02 12:00:00	13.091	58.58		145	2022-01-02 12:00:00	19.6095	89.655
	146	2022-01-02 12:10:00	19.583	81.4		146	2022-01-02 12:10:00	20.035	81.8		146	2022-01-02 12:10:00	20.13	88.23		146	2022-01-02 12:10:00	20.559	88.7		146	2022-01-02 12:10:00	19.654	90.45		146	2022-01-02 12:10:00	20.059	90.41		146	2022-01-02 12:10:00	16.061	99.9		146	2022-01-02 12:10:00	20.821	85.85		146	2022-01-02 12:10:00	12.729	55.68		146	2022-01-02 12:10:00	19.6127	88.3425
	147	2022-01-02 12:20:00	19.487	79.13		147	2022-01-02 12:20:00	19.987	82.25		147	2022-01-02 12:20:00	20.082	87.07		147	2022-01-02 12:20:00	20.535	88.47		147	2022-01-02 12:20:00	19.678	88.56		147	2022-01-02 12:20:00	20.106	89.76		147	2022-01-02 12:20:00	15.822	99.89		147	2022-01-02 12:20:00	20.773	86.45		147	2022-01-02 12:20:00	13.115	57.12		147	2022-01-02 12:20:00	19.5587	87.6975
	148	2022-01-02 12:30:00	19.487	80.22		148	2022-01-02 12:30:00	19.963	81.39		148	2022-01-02 12:30:00	20.106	86.52		148	2022-01-02 12:30:00	20.583	88.26		148	2022-01-02 12:30:00	19.725	89.47		148	2022-01-02 12:30:00	20.154	89.06		148	2022-01-02 12:30:00	15.918	99.91		148	2022-01-02 12:30:00	20.749	83.11		148	2022-01-02 12:30:00	13.236	59.76		148	2022-01-02 12:30:00	19.5856	87.2425
	149	2022-01-02 12:40:00	19.416	76.82		149	2022-01-02 12:40:00	19.963	80.06		149	2022-01-02 12:40:00	20.154	87.79		149	2022-01-02 12:40:00	20.559	87.09		149	2022-01-02 12:40:00	19.606	84.69		149	2022-01-02 12:40:00	20.011	84.94		149	2022-01-02 12:40:00	15.918	99.95		149	2022-01-02 12:40:00	20.821	84.32		149	2022-01-02 12:40:00	13.163	54.1		149	2022-01-02 12:40:00	19.556	85.7075
	150	2022-01-02 12:50:00	19.559	83.01		150	2022-01-02 12:50:00	20.059	80.9		150	2022-01-02 12:50:00	20.154	89.25		150	2022-01-02 12:50:00	20.511	86.43		150	2022-01-02 12:50:00	19.559	89.29		150	2022-01-02 12:50:00	19.963	85.93		150	2022-01-02 12:50:00	15.942	99.97		150	2022-01-02 12:50:00	20.821	85.61		150	2022-01-02 12:50:00	13.163	54.68		150	2022-01-02 12:50:00	19.571	87.5488
	151	2022-01-02 13:00:00	19.511	78.82		151	2022-01-02 13:00:00	20.011	82.44		151	2022-01-02 13:00:00	20.201	88.59		151	2022-01-02 13:00:00	20.606	88.72		151	2022-01-02 13:00:00	19.654	88.67		151	2022-01-02 13:00:00	20.059	87.68		151	2022-01-02 13:00:00	16.013	99.99		151	2022-01-02 13:00:00	20.869	86.17		151	2022-01-02 13:00:00	13.26	54.62		151	2022-01-02 13:00:00	19.6155	87.635
	152	2022-01-02 13:10:00	19.559	80.63		152	2022-01-02 13:10:00	20.035	80.45		152	2022-01-02 13:10:00	20.201	86.12		152	2022-01-02 13:10:00	20.606	88.2		152	2022-01-02 13:10:00	19.844	92.41		152	2022-01-02 13:10:00	20.178	89.4		152	2022-01-02 13:10:00	15.894	99.98		152	2022-01-02 13:10:00	20.869	85.73		152	2022-01-02 13:10:00	13.163	51.47		152	2022-01-02 13:10:00	19.6483	87.865
	153	2022-01-02 13:20:00	19.63	85.02		153	2022-01-02 13:20:00	20.059	80.58		153	2022-01-02 13:20:00	20.297	90.53		153	2022-01-02 13:20:00	20.702	88		153	2022-01-02 13:20:00	20.011	93.84		153	2022-01-02 13:20:00	20.297	90.61		153	2022-01-02 13:20:00	15.87	99.95		153	2022-01-02 13:20:00	20.916	85.78		153	2022-01-02 13:20:00	13.284	54.56		153	2022-01-02 13:20:00	19.7227	89.2888
	154	2022-01-02 13:30:00	19.844	86.71		154	2022-01-02 13:30:00	20.273	88.07		154	2022-01-02 13:30:00	20.44	93.07		154	2022-01-02 13:30:00	20.726	86.16		154	2022-01-02 13:30:00	20.106	93.14		154	2022-01-02 13:30:00	20.321	89.44		154	2022-01-02 13:30:00	15.989	99.95		154	2022-01-02 13:30:00	20.964	86.25		154	2022-01-02 13:30:00	13.236	50.59		154	2022-01-02 13:30:00	19.8329	90.3487
	155	2022-01-02 13:40:00	19.725	82.66		155	2022-01-02 13:40:00	20.154	81.93		155	2022-01-02 13:40:00	20.416	89.67		155	2022-01-02 13:40:00	20.797	88		155	2022-01-02 13:40:00	20.201	94.71		155	2022-01-02 13:40:00	20.463	92.36		155	2022-01-02 13:40:00	16.061	99.93		155	2022-01-02 13:40:00	20.916	84.86		155	2022-01-02 13:40:00	13.091	51.19		155	2022-01-02 13:40:00	19.8416	89.265
	156	2022-01-02 13:50:00	19.749	82.22		156	2022-01-02 13:50:00	20.154	81.1		156	2022-01-02 13:50:00	20.44	88.87		156	2022-01-02 13:50:00	20.797	87.17		156	2022-01-02 13:50:00	20.273	94.99		156	2022-01-02 13:50:00	20.535	91.97		156	2022-01-02 13:50:00	15.989	99.84		156	2022-01-02 13:50:00	20.916	84.35		156	2022-01-02 13:50:00	12.778	51.54		156	2022-01-02 13:50:00	19.8566	88.8138
	157	2022-01-02 14:00:00	19.892	85.45		157	2022-01-02 14:00:00	20.297	82.95		157	2022-01-02 14:00:00	20.535	91.99		157	2022-01-02 14:00:00	20.845	86.49		157	2022-01-02 14:00:00	20.225	91.91		157	2022-01-02 14:00:00	20.487	89.51		157	2022-01-02 14:00:00	16.108	99.71		157	2022-01-02 14:00:00	21.012	85.78		157	2022-01-02 14:00:00	12.512	56.35		157	2022-01-02 14:00:00	19.9251	89.2237
	158	2022-01-02 14:10:00	19.773	81.53		158	2022-01-02 14:10:00	20.273	81.3		158	2022-01-02 14:10:00	20.463	89.57		158	2022-01-02 14:10:00	20.845	88.56		158	2022-01-02 14:10:00	20.13	88.01		158	2022-01-02 14:10:00	20.44	88.94		158	2022-01-02 14:10:00	16.18	99.78		158	2022-01-02 14:10:00	20.988	85.6		158	2022-01-02 14:10:00	12.416	56.21		158	2022-01-02 14:10:00	19.8865	87.9112
	159	2022-01-02 14:20:00	19.725	81.04		159	2022-01-02 14:20:00	20.201	82.53		159	2022-01-02 14:20:00	20.368	88.82		159	2022-01-02 14:20:00	20.702	86.5		159	2022-01-02 14:20:00	19.963	87.59		159	2022-01-02 14:20:00	20.273	85.59		159	2022-01-02 14:20:00	16.132	99.71		159	2022-01-02 14:20:00	20.892	83.58		159	2022-01-02 14:20:00	12.56	54.46		159	2022-01-02 14:20:00	19.782	86.92
	160	2022-01-02 14:30:00	19.702	75.23		160	2022-01-02 14:30:00	20.178	79.19		160	2022-01-02 14:30:00	20.321	86.33		160	2022-01-02 14:30:00	20.702	86.64		160	2022-01-02 14:30:00	19.797	85.17		160	2022-01-02 14:30:00	20.178	84.64		160	2022-01-02 14:30:00	16.108	99.57		160	2022-01-02 14:30:00	20.892	83.96		160	2022-01-02 14:30:00	12.343	55.45		160	2022-01-02 14:30:00	19.7347	85.0913
	161	2022-01-02 14:40:00	19.773	86.61		161	2022-01-02 14:40:00	20.249	83.99		161	2022-01-02 14:40:00	20.297	86.12		161	2022-01-02 14:40:00	20.63	85.28		161	2022-01-02 14:40:00	19.725	81.95		161	2022-01-02 14:40:00	20.13	82.35		161	2022-01-02 14:40:00	15.989	99.24		161	2022-01-02 14:40:00	20.845	83.57		161	2022-01-02 14:40:00	12.319	54.15		161	2022-01-02 14:40:00	19.7048	86.1387
	162	2022-01-02 14:50:00	19.892	85.33		162	2022-01-02 14:50:00	20.344	84.55		162	2022-01-02 14:50:00	20.154	86.24		162	2022-01-02 14:50:00	20.511	84.45		162	2022-01-02 14:50:00	19.535	87.41		162	2022-01-02 14:50:00	19.963	84.72		162	2022-01-02 14:50:00	16.013	98.9		162	2022-01-02 14:50:00	20.773	84.64		162	2022-01-02 14:50:00	11.786	55.89		162	2022-01-02 14:50:00	19.6481	87.03
	163	2022-01-02 15:00:00	19.94	86.92		163	2022-01-02 15:00:00	20.344	84.88		163	2022-01-02 15:00:00	20.225	88.29		163	2022-01-02 15:00:00	20.559	84.79		163	2022-01-02 15:00:00	19.678	87.85		163	2022-01-02 15:00:00	20.059	87.1		163	2022-01-02 15:00:00	16.085	99.15		163	2022-01-02 15:00:00	20.797	85.49		163	2022-01-02 15:00:00	11.689	59.45		163	2022-01-02 15:00:00	19.7109	88.0588
	164	2022-01-02 15:10:00	19.844	81.1		164	2022-01-02 15:10:00	20.297	80.55		164	2022-01-02 15:10:00	20.297	88.95		164	2022-01-02 15:10:00	20.63	86.69		164	2022-01-02 15:10:00	19.725	90.11		164	2022-01-02 15:10:00	20.082	85.17		164	2022-01-02 15:10:00	16.132	99.24		164	2022-01-02 15:10:00	20.797	82.4		164	2022-01-02 15:10:00	11.543	59.48		164	2022-01-02 15:10:00	19.7255	86.7762
	165	2022-01-02 15:20:00	19.654	78.93		165	2022-01-02 15:20:00	20.154	79.71		165	2022-01-02 15:20:00	20.273	89.03		165	2022-01-02 15:20:00	20.63	87.75		165	2022-01-02 15:20:00	19.654	87.25		165	2022-01-02 15:20:00	20.059	85.56		165	2022-01-02 15:20:00	16.037	99.12		165	2022-01-02 15:20:00	20.797	84.54		165	2022-01-02 15:20:00	11.154	61.17		165	2022-01-02 15:20:00	19.6572	86.4862
	166	2022-01-02 15:30:00	19.702	78.43		166	2022-01-02 15:30:00	20.225	80.99		166	2022-01-02 15:30:00	20.273	87.97		166	2022-01-02 15:30:00	20.606	85.87		166	2022-01-02 15:30:00	19.678	87.19		166	2022-01-02 15:30:00	20.082	86		166	2022-01-02 15:30:00	15.965	98.7		166	2022-01-02 15:30:00	20.845	85.24		166	2022-01-02 15:30:00	10.764	62.16		166	2022-01-02 15:30:00	19.672	86.2987
	167	2022-01-02 15:40:00	19.678	81.68		167	2022-01-02 15:40:00	20.154	81.4		167	2022-01-02 15:40:00	20.249	88.28		167	2022-01-02 15:40:00	20.559	85.76		167	2022-01-02 15:40:00	19.559	88.39		167	2022-01-02 15:40:00	20.011	85.87		167	2022-01-02 15:40:00	15.87	98.6		167	2022-01-02 15:40:00	20.797	84.98		167	2022-01-02 15:40:00	10.617	63.34		167	2022-01-02 15:40:00	19.6096	86.87
	168	2022-01-02 15:50:00	19.797	86.87		168	2022-01-02 15:50:00	20.249	83.33		168	2022-01-02 15:50:00	20.201	87.77		168	2022-01-02 15:50:00	20.535	85.2		168	2022-01-02 15:50:00	19.511	87.55		168	2022-01-02 15:50:00	19.963	84.29		168	2022-01-02 15:50:00	15.846	98.68		168	2022-01-02 15:50:00	20.773	85.02		168	2022-01-02 15:50:00	10.127	64.77		168	2022-01-02 15:50:00	19.6094	87.3388
	169	2022-01-02 16:00:00	19.868	88.19		169	2022-01-02 16:00:00	20.321	87.27		169	2022-01-02 16:00:00	20.082	86.88		169	2022-01-02 16:00:00	20.44	85.9		169	2022-01-02 16:00:00	19.345	87.71		169	2022-01-02 16:00:00	19.797	83.49		169	2022-01-02 16:00:00	15.87	98.82		169	2022-01-02 16:00:00	20.678	83.62		169	2022-01-02 16:00:00	9.562	66.27		169	2022-01-02 16:00:00	19.5501	87.735
	170	2022-01-02 16:10:00	19.821	86.33		170	2022-01-02 16:10:00	20.273	84.67		170	2022-01-02 16:10:00	20.106	86.97		170	2022-01-02 16:10:00	20.463	87.67		170	2022-01-02 16:10:00	19.416	87.48		170	2022-01-02 16:10:00	19.868	85.12		170	2022-01-02 16:10:00	15.822	98.92		170	2022-01-02 16:10:00	20.726	84.61		170	2022-01-02 16:10:00	9.537	67.65		170	2022-01-02 16:10:00	19.5619	87.7212
	171	2022-01-02 16:20:00	19.821	85.18		171	2022-01-02 16:20:00	20.273	84.56		171	2022-01-02 16:20:00	20.082	87.93		171	2022-01-02 16:20:00	20.44	88.18		171	2022-01-02 16:20:00	19.487	89.23		171	2022-01-02 16:20:00	19.868	87.8		171	2022-01-02 16:20:00	15.822	99.07		171	2022-01-02 16:20:00	20.678	84.95		171	2022-01-02 16:20:00	9.068	68.27		171	2022-01-02 16:20:00	19.5589	88.3625
	172	2022-01-02 16:30:00	19.916	90.83		172	2022-01-02 16:30:00	20.368	89.79		172	2022-01-02 16:30:00	20.059	87.24		172	2022-01-02 16:30:00	20.44	87.21		172	2022-01-02 16:30:00	19.464	89.88		172	2022-01-02 16:30:00	19.868	87.18		172	2022-01-02 16:30:00	15.846	99.63		172	2022-01-02 16:30:00	20.702	85.35		172	2022-01-02 16:30:00	8.622	69.43		172	2022-01-02 16:30:00	19.5829	89.6388
	173	2022-01-02 16:40:00	19.94	91.56		173	2022-01-02 16:40:00	20.44	91.6		173	2022-01-02 16:40:00	20.106	87.54		173	2022-01-02 16:40:00	20.463	88.19		173	2022-01-02 16:40:00	19.749	93.55		173	2022-01-02 16:40:00	20.082	91.29		173	2022-01-02 16:40:00	15.751	99.78		173	2022-01-02 16:40:00	20.726	86.61		173	2022-01-02 16:40:00	8.398	69.09		173	2022-01-02 16:40:00	19.6571	91.265
	174	2022-01-02 16:50:00	20.059	92.77		174	2022-01-02 16:50:00	20.487	92.25		174	2022-01-02 16:50:00	20.201	90.36		174	2022-01-02 16:50:00	20.511	88.7		174	2022-01-02 16:50:00	19.868	95.01		174	2022-01-02 16:50:00	20.178	92.1		174	2022-01-02 16:50:00	15.584	99.79		174	2022-01-02 16:50:00	20.773	87.4		174	2022-01-02 16:50:00	7.974	67.59		174	2022-01-02 16:50:00	19.7076	92.2975
	175	2022-01-02 17:00:00	20.249	94.07		175	2022-01-02 17:00:00	20.606	93.29		175	2022-01-02 17:00:00	20.416	95		175	2022-01-02 17:00:00	20.702	92.36		175	2022-01-02 17:00:00	19.987	95.34		175	2022-01-02 17:00:00	20.273	92.23		175	2022-01-02 17:00:00	15.01	79.82		175	2022-01-02 17:00:00	21.012	91.07		175	2022-01-02 17:00:00	7.648	68.45		175	2022-01-02 17:00:00	19.7819	91.6475
	176	2022-01-02 17:10:00	20.392	95.24		176	2022-01-02 17:10:00	20.726	94.42		176	2022-01-02 17:10:00	20.559	96.04		176	2022-01-02 17:10:00	20.845	93.47		176	2022-01-02 17:10:00	20.13	96.1		176	2022-01-02 17:10:00	20.416	93.39		176	2022-01-02 17:10:00	14.891	79.28		176	2022-01-02 17:10:00	21.131	91.98		176	2022-01-02 17:10:00	7.347	69.26		176	2022-01-02 17:10:00	19.8862	92.49
	177	2022-01-02 17:20:00	20.487	95.82		177	2022-01-02 17:20:00	20.797	95.04		177	2022-01-02 17:20:00	20.678	96.74		177	2022-01-02 17:20:00	20.916	93.91		177	2022-01-02 17:20:00	20.225	96.66		177	2022-01-02 17:20:00	20.511	93.9		177	2022-01-02 17:20:00	14.867	79.12		177	2022-01-02 17:20:00	21.203	92.58		177	2022-01-02 17:20:00	7.146	70.36		177	2022-01-02 17:20:00	19.9605	92.9712
	178	2022-01-02 17:30:00	20.583	96.31		178	2022-01-02 17:30:00	20.869	95.58		178	2022-01-02 17:30:00	20.773	97.09		178	2022-01-02 17:30:00	21.012	94.34		178	2022-01-02 17:30:00	20.321	96.91		178	2022-01-02 17:30:00	20.559	93.48		178	2022-01-02 17:30:00	14.843	79.4		178	2022-01-02 17:30:00	21.25	92.95		178	2022-01-02 17:30:00	6.969	71.69		178	2022-01-02 17:30:00	20.0262	93.2575
	179	2022-01-02 17:40:00	20.654	96.6		179	2022-01-02 17:40:00	20.916	95.98		179	2022-01-02 17:40:00	20.845	97.34		179	2022-01-02 17:40:00	21.036	94.24		179	2022-01-02 17:40:00	20.392	97.07		179	2022-01-02 17:40:00	20.63	94.12		179	2022-01-02 17:40:00	14.723	80.89		179	2022-01-02 17:40:00	21.274	93.24		179	2022-01-02 17:40:00	6.818	72.46		179	2022-01-02 17:40:00	20.0587	93.685
	180	2022-01-02 17:50:00	20.726	96.8		180	2022-01-02 17:50:00	20.964	96.19		180	2022-01-02 17:50:00	20.892	97.49		180	2022-01-02 17:50:00	21.107	94.32		180	2022-01-02 17:50:00	20.463	96.89		180	2022-01-02 17:50:00	20.678	93.54		180	2022-01-02 17:50:00	14.628	80.78		180	2022-01-02 17:50:00	21.298	93.28		180	2022-01-02 17:50:00	6.666	73.3		180	2022-01-02 17:50:00	20.0945	93.6612
	181	2022-01-02 18:00:00	20.773	96.91		181	2022-01-02 18:00:00	21.012	96.29		181	2022-01-02 18:00:00	20.94	97.54		181	2022-01-02 18:00:00	21.131	94.17		181	2022-01-02 18:00:00	20.511	97.09		181	2022-01-02 18:00:00	20.726	94.19		181	2022-01-02 18:00:00	14.532	81.12		181	2022-01-02 18:00:00	21.322	93.56		181	2022-01-02 18:00:00	6.539	74.16		181	2022-01-02 18:00:00	20.1184	93.8588
	182	2022-01-02 18:10:00	20.797	97.09		182	2022-01-02 18:10:00	21.059	96.58		182	2022-01-02 18:10:00	20.964	97.63		182	2022-01-02 18:10:00	21.155	93.6		182	2022-01-02 18:10:00	20.559	97.11		182	2022-01-02 18:10:00	20.749	93.85		182	2022-01-02 18:10:00	14.484	81.19		182	2022-01-02 18:10:00	21.322	92.6		182	2022-01-02 18:10:00	6.387	74.48		182	2022-01-02 18:10:00	20.1361	93.7062
	183	2022-01-02 18:20:00	20.845	97.22		183	2022-01-02 18:20:00	21.083	96.59		183	2022-01-02 18:20:00	20.988	97.42		183	2022-01-02 18:20:00	21.203	94.12		183	2022-01-02 18:20:00	20.583	97.06		183	2022-01-02 18:20:00	20.773	94.01		183	2022-01-02 18:20:00	14.436	80.25		183	2022-01-02 18:20:00	21.346	92.99		183	2022-01-02 18:20:00	6.209	75.45		183	2022-01-02 18:20:00	20.1571	93.7075
	184	2022-01-02 18:30:00	20.869	96.9		184	2022-01-02 18:30:00	21.107	96.76		184	2022-01-02 18:30:00	21.012	97.47		184	2022-01-02 18:30:00	21.203	93.72		184	2022-01-02 18:30:00	20.606	96.63		184	2022-01-02 18:30:00	20.773	93.14		184	2022-01-02 18:30:00	14.412	79.98		184	2022-01-02 18:30:00	21.322	92.8		184	2022-01-02 18:30:00	6.107	75.26		184	2022-01-02 18:30:00	20.163	93.425
	185	2022-01-02 18:40:00	20.892	96.91		185	2022-01-02 18:40:00	21.131	96.83		185	2022-01-02 18:40:00	21.036	97.54		185	2022-01-02 18:40:00	21.226	93.9		185	2022-01-02 18:40:00	20.654	97.09		185	2022-01-02 18:40:00	20.821	94.11		185	2022-01-02 18:40:00	14.939	74.82		185	2022-01-02 18:40:00	21.37	93.51		185	2022-01-02 18:40:00	6.005	76.29		185	2022-01-02 18:40:00	20.2586	93.0888
	186	2022-01-02 18:50:00	20.916	97.21		186	2022-01-02 18:50:00	21.131	96.71		186	2022-01-02 18:50:00	21.036	97.57		186	2022-01-02 18:50:00	21.25	94.31		186	2022-01-02 18:50:00	20.654	96.78		186	2022-01-02 18:50:00	20.869	94.55		186	2022-01-02 18:50:00	15.727	70.41		186	2022-01-02 18:50:00	21.37	93.58		186	2022-01-02 18:50:00	5.852	76.7		186	2022-01-02 18:50:00	20.3691	92.64
	187	2022-01-02 19:00:00	20.916	96.95		187	2022-01-02 19:00:00	21.155	96.81		187	2022-01-02 19:00:00	21.083	97.81		187	2022-01-02 19:00:00	21.274	94.5		187	2022-01-02 19:00:00	20.678	96.93		187	2022-01-02 19:00:00	20.869	94.68		187	2022-01-02 19:00:00	16.085	67.74		187	2022-01-02 19:00:00	21.37	93.96		187	2022-01-02 19:00:00	5.724	77.03		187	2022-01-02 19:00:00	20.4288	92.4225
	188	2022-01-02 19:10:00	20.916	97.05		188	2022-01-02 19:10:00	21.179	97.03		188	2022-01-02 19:10:00	21.083	97.56		188	2022-01-02 19:10:00	21.274	94.55		188	2022-01-02 19:10:00	20.702	96.95		188	2022-01-02 19:10:00	20.869	94.6		188	2022-01-02 19:10:00	16.275	63.59		188	2022-01-02 19:10:00	21.393	94.05		188	2022-01-02 19:10:00	5.621	77.43		188	2022-01-02 19:10:00	20.4614	91.9225
	189	2022-01-02 19:20:00	20.892	95.97		189	2022-01-02 19:20:00	21.131	96.05		189	2022-01-02 19:20:00	21.083	97.44		189	2022-01-02 19:20:00	21.274	94.6		189	2022-01-02 19:20:00	20.726	97.07		189	2022-01-02 19:20:00	20.892	94.84		189	2022-01-02 19:20:00	16.585	67.64		189	2022-01-02 19:20:00	21.393	93.78		189	2022-01-02 19:20:00	5.416	77.4		189	2022-01-02 19:20:00	20.497	92.1737
	190	2022-01-02 19:30:00	20.892	96.39		190	2022-01-02 19:30:00	21.107	95.75		190	2022-01-02 19:30:00	21.107	97.53		190	2022-01-02 19:30:00	21.298	95.01		190	2022-01-02 19:30:00	20.726	97.02		190	2022-01-02 19:30:00	20.916	95.29		190	2022-01-02 19:30:00	17.109	67.22		190	2022-01-02 19:30:00	21.417	94.1		190	2022-01-02 19:30:00	5.313	77.94		190	2022-01-02 19:30:00	20.5715	92.2887
	191	2022-01-02 19:40:00	20.892	96.6		191	2022-01-02 19:40:00	21.131	96.09		191	2022-01-02 19:40:00	21.083	97.51		191	2022-01-02 19:40:00	21.298	95.01		191	2022-01-02 19:40:00	20.749	97.01		191	2022-01-02 19:40:00	20.916	94.85		191	2022-01-02 19:40:00	17.513	64.59		191	2022-01-02 19:40:00	21.393	94.06		191	2022-01-02 19:40:00	5.133	78.04		191	2022-01-02 19:40:00	20.6219	91.965
	192	2022-01-02 19:50:00	20.916	96.5		192	2022-01-02 19:50:00	21.155	96.44		192	2022-01-02 19:50:00	21.107	97.66		192	2022-01-02 19:50:00	21.298	95		192	2022-01-02 19:50:00	20.749	97.13		192	2022-01-02 19:50:00	20.916	94.89		192	2022-01-02 19:50:00	17.823	62.52		192	2022-01-02 19:50:00	21.393	93.98		192	2022-01-02 19:50:00	5.081	77.98		192	2022-01-02 19:50:00	20.6696	91.765
	193	2022-01-02 20:00:00	20.916	96.46		193	2022-01-02 20:00:00	21.131	95.75		193	2022-01-02 20:00:00	21.131	97.64		193	2022-01-02 20:00:00	21.346	95.35		193	2022-01-02 20:00:00	20.773	97.27		193	2022-01-02 20:00:00	20.94	95.49		193	2022-01-02 20:00:00	18.084	60.08		193	2022-01-02 20:00:00	21.417	94.5		193	2022-01-02 20:00:00	4.9	77.43		193	2022-01-02 20:00:00	20.7172	91.5675
	194	2022-01-02 20:10:00	20.916	96.21		194	2022-01-02 20:10:00	21.131	95.76		194	2022-01-02 20:10:00	21.155	97.88		194	2022-01-02 20:10:00	21.346	95.56		194	2022-01-02 20:10:00	20.773	97.48		194	2022-01-02 20:10:00	20.964	95.85		194	2022-01-02 20:10:00	18.393	58.34		194	2022-01-02 20:10:00	21.417	94.71		194	2022-01-02 20:10:00	4.693	78.4		194	2022-01-02 20:10:00	20.7619	91.4738
	195	2022-01-02 20:20:00	20.892	95.44		195	2022-01-02 20:20:00	21.155	95.96		195	2022-01-02 20:20:00	21.155	97.97		195	2022-01-02 20:20:00	21.346	95.57		195	2022-01-02 20:20:00	20.797	97.37		195	2022-01-02 20:20:00	20.964	95.75		195	2022-01-02 20:20:00	18.774	56.05		195	2022-01-02 20:20:00	21.417	94.29		195	2022-01-02 20:20:00	4.642	78.02		195	2022-01-02 20:20:00	20.8125	91.05
	196	2022-01-02 20:30:00	20.892	95.61		196	2022-01-02 20:30:00	21.155	95.8		196	2022-01-02 20:30:00	21.155	98.04		196	2022-01-02 20:30:00	21.346	95.49		196	2022-01-02 20:30:00	20.797	97.51		196	2022-01-02 20:30:00	20.964	95.98		196	2022-01-02 20:30:00	18.702	55.6		196	2022-01-02 20:30:00	21.417	94.34		196	2022-01-02 20:30:00	4.538	78.68		196	2022-01-02 20:30:00	20.8035	91.0463
	197	2022-01-02 20:40:00	20.916	95.69		197	2022-01-02 20:40:00	21.155	95.6		197	2022-01-02 20:40:00	21.179	98.14		197	2022-01-02 20:40:00	21.346	95.65		197	2022-01-02 20:40:00	20.797	97.65		197	2022-01-02 20:40:00	20.964	96.09		197	2022-01-02 20:40:00	19.012	53.54		197	2022-01-02 20:40:00	21.441	94.89		197	2022-01-02 20:40:00	4.538	78.92		197	2022-01-02 20:40:00	20.8513	90.9062
	198	2022-01-02 20:50:00	20.916	95.71		198	2022-01-02 20:50:00	21.155	95.46		198	2022-01-02 20:50:00	21.179	98.21		198	2022-01-02 20:50:00	21.346	95.55		198	2022-01-02 20:50:00	20.797	97.58		198	2022-01-02 20:50:00	20.964	96.03		198	2022-01-02 20:50:00	19.297	51.88		198	2022-01-02 20:50:00	21.441	94.86		198	2022-01-02 20:50:00	4.434	79.04		198	2022-01-02 20:50:00	20.8869	90.66
	199	2022-01-02 21:00:00	20.916	95.31		199	2022-01-02 21:00:00	21.155	95.61		199	2022-01-02 21:00:00	21.179	98.25		199	2022-01-02 21:00:00	21.346	95.43		199	2022-01-02 21:00:00	20.821	97.79		199	2022-01-02 21:00:00	20.964	95.8		199	2022-01-02 21:00:00	19.273	51.83		199	2022-01-02 21:00:00	21.417	94.78		199	2022-01-02 21:00:00	4.225	78.71		199	2022-01-02 21:00:00	20.8839	90.6
	200	2022-01-02 21:10:00	20.916	95.28		200	2022-01-02 21:10:00	21.155	95.6		200	2022-01-02 21:10:00	21.179	98.25		200	2022-01-02 21:10:00	21.346	95.23		200	2022-01-02 21:10:00	20.797	97.75		200	2022-01-02 21:10:00	20.94	95.45		200	2022-01-02 21:10:00	19.392	50.14		200	2022-01-02 21:10:00	21.417	94.55		200	2022-01-02 21:10:00	3.912	78.6		200	2022-01-02 21:10:00	20.8927	90.2812
	201	2022-01-02 21:20:00	20.916	95.34		201	2022-01-02 21:20:00	21.179	95.54		201	2022-01-02 21:20:00	21.179	98.26		201	2022-01-02 21:20:00	21.346	95.04		201	2022-01-02 21:20:00	20.773	97.59		201	2022-01-02 21:20:00	20.94	95.66		201	2022-01-02 21:20:00	19.535	49.59		201	2022-01-02 21:20:00	21.417	94.47		201	2022-01-02 21:20:00	3.781	79.17		201	2022-01-02 21:20:00	20.9106	90.1863
	202	2022-01-02 21:30:00	20.916	95.17		202	2022-01-02 21:30:00	21.179	95.49		202	2022-01-02 21:30:00	21.179	98.27		202	2022-01-02 21:30:00	21.346	95.16		202	2022-01-02 21:30:00	20.797	97.45		202	2022-01-02 21:30:00	20.94	95.54		202	2022-01-02 21:30:00	19.821	47.72		202	2022-01-02 21:30:00	21.417	94.59		202	2022-01-02 21:30:00	3.676	78.69		202	2022-01-02 21:30:00	20.9494	89.9238
	203	2022-01-02 21:40:00	20.916	95.05		203	2022-01-02 21:40:00	21.155	95.34		203	2022-01-02 21:40:00	21.179	98.24		203	2022-01-02 21:40:00	21.346	95.25		203	2022-01-02 21:40:00	20.797	97.63		203	2022-01-02 21:40:00	20.94	95.95		203	2022-01-02 21:40:00	19.963	46.57		203	2022-01-02 21:40:00	21.441	94.87		203	2022-01-02 21:40:00	3.465	77.84		203	2022-01-02 21:40:00	20.9671	89.8625
	204	2022-01-02 21:50:00	20.916	95.15		204	2022-01-02 21:50:00	21.155	95.27		204	2022-01-02 21:50:00	21.179	98.28		204	2022-01-02 21:50:00	21.346	95.38		204	2022-01-02 21:50:00	20.773	97.65		204	2022-01-02 21:50:00	20.94	96.09		204	2022-01-02 21:50:00	19.678	47.42		204	2022-01-02 21:50:00	21.417	94.8		204	2022-01-02 21:50:00	3.228	77.98		204	2022-01-02 21:50:00	20.9255	90.005
	205	2022-01-02 22:00:00	20.892	94.98		205	2022-01-02 22:00:00	21.155	95.14		205	2022-01-02 22:00:00	21.179	98.24		205	2022-01-02 22:00:00	21.322	95.37		205	2022-01-02 22:00:00	20.773	97.48		205	2022-01-02 22:00:00	20.94	95.93		205	2022-01-02 22:00:00	19.487	46.84		205	2022-01-02 22:00:00	21.417	94.74		205	2022-01-02 22:00:00	3.042	78.6		205	2022-01-02 22:00:00	20.8956	89.84
	206	2022-01-02 22:10:00	20.869	94.83		206	2022-01-02 22:10:00	21.155	95.02		206	2022-01-02 22:10:00	21.155	98.22		206	2022-01-02 22:10:00	21.322	95.36		206	2022-01-02 22:10:00	20.749	97.53		206	2022-01-02 22:10:00	20.916	95.99		206	2022-01-02 22:10:00	19.464	46.11		206	2022-01-02 22:10:00	21.417	94.94		206	2022-01-02 22:10:00	2.936	77.99		206	2022-01-02 22:10:00	20.8809	89.75
	207	2022-01-02 22:20:00	20.845	94.36		207	2022-01-02 22:20:00	21.131	94.71		207	2022-01-02 22:20:00	21.155	98.21		207	2022-01-02 22:20:00	21.322	95.25		207	2022-01-02 22:20:00	20.773	97.67		207	2022-01-02 22:20:00	20.916	95.92		207	2022-01-02 22:20:00	18.917	40.88		207	2022-01-02 22:20:00	21.417	94.8		207	2022-01-02 22:20:00	2.803	78.82		207	2022-01-02 22:20:00	20.8095	88.975
	208	2022-01-02 22:30:00	20.797	92.22		208	2022-01-02 22:30:00	21.083	93.93		208	2022-01-02 22:30:00	21.131	98.11		208	2022-01-02 22:30:00	21.298	95.38		208	2022-01-02 22:30:00	20.749	97.54		208	2022-01-02 22:30:00	20.916	95.8		208	2022-01-02 22:30:00	17.727	40.4		208	2022-01-02 22:30:00	21.417	94.76		208	2022-01-02 22:30:00	2.51	79.26		208	2022-01-02 22:30:00	20.6397	88.5175
	209	2022-01-02 22:40:00	20.797	93.71		209	2022-01-02 22:40:00	21.059	94.56		209	2022-01-02 22:40:00	21.107	97.99		209	2022-01-02 22:40:00	21.298	95.57		209	2022-01-02 22:40:00	20.749	97.57		209	2022-01-02 22:40:00	20.916	96.22		209	2022-01-02 22:40:00	17.037	42.64		209	2022-01-02 22:40:00	21.417	94.78		209	2022-01-02 22:40:00	2.537	80.62		209	2022-01-02 22:40:00	20.5475	89.13
	210	2022-01-02 22:50:00	20.797	94.09		210	2022-01-02 22:50:00	21.059	94.69		210	2022-01-02 22:50:00	21.107	98.12		210	2022-01-02 22:50:00	21.298	95.52		210	2022-01-02 22:50:00	20.726	97.66		210	2022-01-02 22:50:00	20.892	96.04		210	2022-01-02 22:50:00	16.799	43.08		210	2022-01-02 22:50:00	21.393	94.94		210	2022-01-02 22:50:00	2.296	80.79		210	2022-01-02 22:50:00	20.5089	89.2675
	211	2022-01-02 23:00:00	20.797	94.3		211	2022-01-02 23:00:00	21.059	94.87		211	2022-01-02 23:00:00	21.107	98.14		211	2022-01-02 23:00:00	21.274	95.58		211	2022-01-02 23:00:00	20.726	97.74		211	2022-01-02 23:00:00	20.892	95.83		211	2022-01-02 23:00:00	16.585	43.37		211	2022-01-02 23:00:00	21.393	94.67		211	2022-01-02 23:00:00	2.243	79.89		211	2022-01-02 23:00:00	20.4791	89.3125
	212	2022-01-02 23:10:00	20.797	94.59		212	2022-01-02 23:10:00	21.059	94.85		212	2022-01-02 23:10:00	21.107	98.27		212	2022-01-02 23:10:00	21.274	95.54		212	2022-01-02 23:10:00	20.726	97.55		212	2022-01-02 23:10:00	20.892	96.05		212	2022-01-02 23:10:00	16.418	43.73		212	2022-01-02 23:10:00	21.393	94.75		212	2022-01-02 23:10:00	2.27	80.5		212	2022-01-02 23:10:00	20.4582	89.4163
	213	2022-01-02 23:20:00	20.797	94.48		213	2022-01-02 23:20:00	21.059	95.04		213	2022-01-02 23:20:00	21.083	98.29		213	2022-01-02 23:20:00	21.274	95.55		213	2022-01-02 23:20:00	20.702	97.67		213	2022-01-02 23:20:00	20.869	95.89		213	2022-01-02 23:20:00	16.347	43.93		213	2022-01-02 23:20:00	21.37	94.51		213	2022-01-02 23:20:00	2.27	80.52		213	2022-01-02 23:20:00	20.4376	89.42
	214	2022-01-02 23:30:00	20.797	94.51		214	2022-01-02 23:30:00	21.059	95.24		214	2022-01-02 23:30:00	21.083	98.21		214	2022-01-02 23:30:00	21.274	95.53		214	2022-01-02 23:30:00	20.702	97.63		214	2022-01-02 23:30:00	20.869	95.95		214	2022-01-02 23:30:00	15.321	44.15		214	2022-01-02 23:30:00	21.393	94.58		214	2022-01-02 23:30:00	2.135	80.18		214	2022-01-02 23:30:00	20.3122	89.475
	215	2022-01-02 23:40:00	20.773	94.4		215	2022-01-02 23:40:00	21.059	95.15		215	2022-01-02 23:40:00	21.059	98.15		215	2022-01-02 23:40:00	21.274	95.58		215	2022-01-02 23:40:00	20.678	97.6		215	2022-01-02 23:40:00	20.869	95.83		215	2022-01-02 23:40:00	15.608	44.2		215	2022-01-02 23:40:00	21.37	94.62		215	2022-01-02 23:40:00	2.27	82.6		215	2022-01-02 23:40:00	20.3362	89.4413
	216	2022-01-02 23:50:00	20.773	94.44		216	2022-01-02 23:50:00	21.059	95.31		216	2022-01-02 23:50:00	21.083	98.24		216	2022-01-02 23:50:00	21.274	95.59		216	2022-01-02 23:50:00	20.678	97.58		216	2022-01-02 23:50:00	20.869	96.03		216	2022-01-02 23:50:00	16.275	42.69		216	2022-01-02 23:50:00	21.393	94.42		216	2022-01-02 23:50:00	2.028	81.56		216	2022-01-02 23:50:00	20.4255	89.2875
	217	2022-01-03	20.749	94.39		217	2022-01-03	21.059	95.09		217	2022-01-03	21.059	98.33		217	2022-01-03	21.274	95.77		217	2022-01-03	20.702	97.8		217	2022-01-03	20.845	96.15		217	2022-01-03	16.68	41.82		217	2022-01-03	21.393	94.62		217	2022-01-03	1.893	82.92		217	2022-01-03	20.4701	89.2463
	218	2022-01-03 00:10:00	20.749	94.59		218	2022-01-03 00:10:00	21.036	94.92		218	2022-01-03 00:10:00	21.059	98.39		218	2022-01-03 00:10:00	21.25	95.79		218	2022-01-03 00:10:00	20.678	97.88		218	2022-01-03 00:10:00	20.869	96.46		218	2022-01-03 00:10:00	16.871	41.35		218	2022-01-03 00:10:00	21.37	94.79		218	2022-01-03 00:10:00	1.65	82.96		218	2022-01-03 00:10:00	20.4853	89.2712
	219	2022-01-03 00:20:00	20.749	94.45		219	2022-01-03 00:20:00	21.036	95.2		219	2022-01-03 00:20:00	21.059	98.24		219	2022-01-03 00:20:00	21.25	95.71		219	2022-01-03 00:20:00	20.678	97.76		219	2022-01-03 00:20:00	20.869	96.21		219	2022-01-03 00:20:00	17.204	40.27		219	2022-01-03 00:20:00	21.37	94.43		219	2022-01-03 00:20:00	1.677	82.87		219	2022-01-03 00:20:00	20.5269	89.0337
	220	2022-01-03 00:30:00	20.749	94.6		220	2022-01-03 00:30:00	21.036	95.37		220	2022-01-03 00:30:00	21.059	98.34		220	2022-01-03 00:30:00	21.25	95.7		220	2022-01-03 00:30:00	20.678	97.81		220	2022-01-03 00:30:00	20.845	95.99		220	2022-01-03 00:30:00	17.347	39.27		220	2022-01-03 00:30:00	21.37	94.52		220	2022-01-03 00:30:00	1.785	82.16		220	2022-01-03 00:30:00	20.5418	88.95
	221	2022-01-03 00:40:00	20.702	94		221	2022-01-03 00:40:00	21.012	95.1		221	2022-01-03 00:40:00	21.059	98.44		221	2022-01-03 00:40:00	21.25	95.66		221	2022-01-03 00:40:00	20.678	97.72		221	2022-01-03 00:40:00	20.845	96.2		221	2022-01-03 00:40:00	16.228	41.03		221	2022-01-03 00:40:00	21.393	94.91		221	2022-01-03 00:40:00	1.731	82.88		221	2022-01-03 00:40:00	20.3959	89.1325
	222	2022-01-03 00:50:00	20.726	94.32		222	2022-01-03 00:50:00	21.036	95.14		222	2022-01-03 00:50:00	21.059	98.37		222	2022-01-03 00:50:00	21.226	95.52		222	2022-01-03 00:50:00	20.654	97.84		222	2022-01-03 00:50:00	20.845	96.29		222	2022-01-03 00:50:00	15.775	43.12		222	2022-01-03 00:50:00	21.37	94.75		222	2022-01-03 00:50:00	1.569	81.48		222	2022-01-03 00:50:00	20.3364	89.4187
	223	2022-01-03 01:00:00	20.749	94.78		223	2022-01-03 01:00:00	21.036	95.4		223	2022-01-03 01:00:00	21.059	98.37		223	2022-01-03 01:00:00	21.226	95.6		223	2022-01-03 01:00:00	20.678	97.91		223	2022-01-03 01:00:00	20.821	95.99		223	2022-01-03 01:00:00	15.536	43.22		223	2022-01-03 01:00:00	21.37	94.46		223	2022-01-03 01:00:00	1.65	84.81		223	2022-01-03 01:00:00	20.3094	89.4663
	224	2022-01-03 01:10:00	20.726	95.09		224	2022-01-03 01:10:00	21.036	95.42		224	2022-01-03 01:10:00	21.059	98.33		224	2022-01-03 01:10:00	21.25	95.54		224	2022-01-03 01:10:00	20.654	97.82		224	2022-01-03 01:10:00	20.821	96.14		224	2022-01-03 01:10:00	15.393	43.1		224	2022-01-03 01:10:00	21.37	94.72		224	2022-01-03 01:10:00	1.731	86.53		224	2022-01-03 01:10:00	20.2886	89.52
	225	2022-01-03 01:20:00	20.726	94.58		225	2022-01-03 01:20:00	21.036	95.63		225	2022-01-03 01:20:00	21.036	98.33		225	2022-01-03 01:20:00	21.25	95.6		225	2022-01-03 01:20:00	20.654	97.64		225	2022-01-03 01:20:00	20.821	96		225	2022-01-03 01:20:00	15.297	43.04		225	2022-01-03 01:20:00	21.346	94.71		225	2022-01-03 01:20:00	1.65	83.65		225	2022-01-03 01:20:00	20.2707	89.4412
	226	2022-01-03 01:30:00	20.726	94.53		226	2022-01-03 01:30:00	21.012	95.19		226	2022-01-03 01:30:00	21.059	98.5		226	2022-01-03 01:30:00	21.226	95.68		226	2022-01-03 01:30:00	20.654	97.82		226	2022-01-03 01:30:00	20.845	96.34		226	2022-01-03 01:30:00	15.202	43.6		226	2022-01-03 01:30:00	21.346	94.82		226	2022-01-03 01:30:00	1.488	84.98		226	2022-01-03 01:30:00	20.2587	89.56
	227	2022-01-03 01:40:00	20.726	94.62		227	2022-01-03 01:40:00	21.012	95.18		227	2022-01-03 01:40:00	21.036	98.46		227	2022-01-03 01:40:00	21.226	95.64		227	2022-01-03 01:40:00	20.654	97.94		227	2022-01-03 01:40:00	20.821	96.15		227	2022-01-03 01:40:00	15.154	43.69		227	2022-01-03 01:40:00	21.346	94.77		227	2022-01-03 01:40:00	1.623	86.56		227	2022-01-03 01:40:00	20.2469	89.5563
	228	2022-01-03 01:50:00	20.726	94.66		228	2022-01-03 01:50:00	21.012	95.48		228	2022-01-03 01:50:00	21.036	98.46		228	2022-01-03 01:50:00	21.226	95.65		228	2022-01-03 01:50:00	20.654	97.94		228	2022-01-03 01:50:00	20.821	96.08		228	2022-01-03 01:50:00	15.393	43.56		228	2022-01-03 01:50:00	21.346	94.83		228	2022-01-03 01:50:00	1.515	83.31		228	2022-01-03 01:50:00	20.2767	89.5825
	229	2022-01-03 02:00:00	20.726	94.65		229	2022-01-03 02:00:00	21.036	95.65		229	2022-01-03 02:00:00	21.036	98.48		229	2022-01-03 02:00:00	21.203	95.32		229	2022-01-03 02:00:00	20.63	97.8		229	2022-01-03 02:00:00	20.797	95.85		229	2022-01-03 02:00:00	16.275	41.3		229	2022-01-03 02:00:00	21.322	94.65		229	2022-01-03 02:00:00	1.406	83.47		229	2022-01-03 02:00:00	20.3781	89.2125
	230	2022-01-03 02:10:00	20.726	94.54		230	2022-01-03 02:10:00	21.012	95.32		230	2022-01-03 02:10:00	21.036	98.55		230	2022-01-03 02:10:00	21.226	95.72		230	2022-01-03 02:10:00	20.63	97.84		230	2022-01-03 02:10:00	20.821	96.22		230	2022-01-03 02:10:00	16.918	40.3		230	2022-01-03 02:10:00	21.346	94.77		230	2022-01-03 02:10:00	1.325	82.92		230	2022-01-03 02:10:00	20.4644	89.1575
	231	2022-01-03 02:20:00	20.726	94.6		231	2022-01-03 02:20:00	21.012	95.29		231	2022-01-03 02:20:00	21.036	98.51		231	2022-01-03 02:20:00	21.226	95.53		231	2022-01-03 02:20:00	20.63	97.83		231	2022-01-03 02:20:00	20.797	96.25		231	2022-01-03 02:20:00	17.347	40.03		231	2022-01-03 02:20:00	21.346	94.52		231	2022-01-03 02:20:00	1.325	82.97		231	2022-01-03 02:20:00	20.515	89.07
	232	2022-01-03 02:30:00	20.749	95.11		232	2022-01-03 02:30:00	21.036	95.63		232	2022-01-03 02:30:00	21.012	98.5		232	2022-01-03 02:30:00	21.226	95.39		232	2022-01-03 02:30:00	20.606	97.63		232	2022-01-03 02:30:00	20.797	95.72		232	2022-01-03 02:30:00	17.704	39.7		232	2022-01-03 02:30:00	21.322	94.43		232	2022-01-03 02:30:00	1.134	83.85		232	2022-01-03 02:30:00	20.5565	89.0138
	233	2022-01-03 02:40:00	20.749	94.88		233	2022-01-03 02:40:00	21.036	95.56		233	2022-01-03 02:40:00	21.012	98.55		233	2022-01-03 02:40:00	21.203	95.36		233	2022-01-03 02:40:00	20.583	97.55		233	2022-01-03 02:40:00	20.797	95.84		233	2022-01-03 02:40:00	17.846	39.58		233	2022-01-03 02:40:00	21.322	94.62		233	2022-01-03 02:40:00	1.161	84.79		233	2022-01-03 02:40:00	20.5685	88.9925
	234	2022-01-03 02:50:00	20.726	95.07		234	2022-01-03 02:50:00	21.012	95.51		234	2022-01-03 02:50:00	21.012	98.51		234	2022-01-03 02:50:00	21.203	95.46		234	2022-01-03 02:50:00	20.606	97.69		234	2022-01-03 02:50:00	20.773	96.09		234	2022-01-03 02:50:00	17.799	39.51		234	2022-01-03 02:50:00	21.322	94.78		234	2022-01-03 02:50:00	1.188	84.76		234	2022-01-03 02:50:00	20.5566	89.0775
	235	2022-01-03 03:00:00	20.726	94.8		235	2022-01-03 03:00:00	21.036	95.55		235	2022-01-03 03:00:00	21.012	98.55		235	2022-01-03 03:00:00	21.203	95.44		235	2022-01-03 03:00:00	20.606	97.86		235	2022-01-03 03:00:00	20.773	96.15		235	2022-01-03 03:00:00	17.799	38.87		235	2022-01-03 03:00:00	21.322	94.56		235	2022-01-03 03:00:00	1.052	84.5		235	2022-01-03 03:00:00	20.5596	88.9725
	236	2022-01-03 03:10:00	20.726	94.9		236	2022-01-03 03:10:00	21.012	95.91		236	2022-01-03 03:10:00	20.94	98.17		236	2022-01-03 03:10:00	21.155	94.95		236	2022-01-03 03:10:00	20.606	97.77		236	2022-01-03 03:10:00	20.749	95.35		236	2022-01-03 03:10:00	16.037	42.82		236	2022-01-03 03:10:00	21.25	94.07		236	2022-01-03 03:10:00	0.97	83.99		236	2022-01-03 03:10:00	20.3094	89.2425
	237	2022-01-03 03:20:00	20.702	94.88		237	2022-01-03 03:20:00	21.012	95.24		237	2022-01-03 03:20:00	20.964	98.28		237	2022-01-03 03:20:00	21.155	95.24		237	2022-01-03 03:20:00	20.606	97.63		237	2022-01-03 03:20:00	20.773	95.82		237	2022-01-03 03:20:00	15.369	43.39		237	2022-01-03 03:20:00	21.298	94.53		237	2022-01-03 03:20:00	1.052	83.91		237	2022-01-03 03:20:00	20.2349	89.3762
	238	2022-01-03 03:30:00	20.702	94.63		238	2022-01-03 03:30:00	20.988	95.27		238	2022-01-03 03:30:00	20.988	98.48		238	2022-01-03 03:30:00	21.179	95.3		238	2022-01-03 03:30:00	20.583	97.64		238	2022-01-03 03:30:00	20.773	96.02		238	2022-01-03 03:30:00	15.034	43.9		238	2022-01-03 03:30:00	21.298	94.64		238	2022-01-03 03:30:00	1.079	83.78		238	2022-01-03 03:30:00	20.1931	89.485
	239	2022-01-03 03:40:00	20.702	94.85		239	2022-01-03 03:40:00	21.012	95.57		239	2022-01-03 03:40:00	20.988	98.36		239	2022-01-03 03:40:00	21.179	95.71		239	2022-01-03 03:40:00	20.583	97.66		239	2022-01-03 03:40:00	20.773	96.01		239	2022-01-03 03:40:00	14.819	44.06		239	2022-01-03 03:40:00	21.322	94.72		239	2022-01-03 03:40:00	1.107	83.65		239	2022-01-03 03:40:00	20.1722	89.6175
	240	2022-01-03 03:50:00	20.726	94.85		240	2022-01-03 03:50:00	21.012	95.94		240	2022-01-03 03:50:00	20.988	98.45		240	2022-01-03 03:50:00	21.179	95.23		240	2022-01-03 03:50:00	20.583	97.5		240	2022-01-03 03:50:00	20.749	96		240	2022-01-03 03:50:00	14.675	43.83		240	2022-01-03 03:50:00	21.322	94.45		240	2022-01-03 03:50:00	0.86	83.33		240	2022-01-03 03:50:00	20.1543	89.5313
	241	2022-01-03 04:00:00	20.726	94.95		241	2022-01-03 04:00:00	21.012	95.95		241	2022-01-03 04:00:00	20.964	98.15		241	2022-01-03 04:00:00	21.179	95.22		241	2022-01-03 04:00:00	20.583	97.43		241	2022-01-03 04:00:00	20.749	95.81		241	2022-01-03 04:00:00	14.532	44.01		241	2022-01-03 04:00:00	21.298	94.44		241	2022-01-03 04:00:00	0.806	84.13		241	2022-01-03 04:00:00	20.1304	89.495
	242	2022-01-03 04:10:00	20.702	94.87		242	2022-01-03 04:10:00	21.012	95.92		242	2022-01-03 04:10:00	20.964	98.27		242	2022-01-03 04:10:00	21.179	95.38		242	2022-01-03 04:10:00	20.583	97.44		242	2022-01-03 04:10:00	20.749	96.21		242	2022-01-03 04:10:00	14.101	42.21		242	2022-01-03 04:10:00	21.322	94.57		242	2022-01-03 04:10:00	1.079	83.26		242	2022-01-03 04:10:00	20.0765	89.3588
	243	2022-01-03 04:20:00	20.702	95		243	2022-01-03 04:20:00	21.012	95.84		243	2022-01-03 04:20:00	20.988	98.44		243	2022-01-03 04:20:00	21.179	95.19		243	2022-01-03 04:20:00	20.583	97.65		243	2022-01-03 04:20:00	20.749	96.37		243	2022-01-03 04:20:00	15.536	40.39		243	2022-01-03 04:20:00	21.322	94.79		243	2022-01-03 04:20:00	0.915	83.7		243	2022-01-03 04:20:00	20.2589	89.2087
	244	2022-01-03 04:30:00	20.726	94.98		244	2022-01-03 04:30:00	21.012	95.97		244	2022-01-03 04:30:00	20.988	98.5		244	2022-01-03 04:30:00	21.179	95.22		244	2022-01-03 04:30:00	20.583	97.66		244	2022-01-03 04:30:00	20.749	96.29		244	2022-01-03 04:30:00	16.49	39.54		244	2022-01-03 04:30:00	21.322	94.56		244	2022-01-03 04:30:00	0.751	83.54		244	2022-01-03 04:30:00	20.3811	89.09
	245	2022-01-03 04:40:00	20.726	95.16		245	2022-01-03 04:40:00	21.012	96.08		245	2022-01-03 04:40:00	20.988	98.54		245	2022-01-03 04:40:00	21.179	95.37		245	2022-01-03 04:40:00	20.559	97.53		245	2022-01-03 04:40:00	20.726	96.3		245	2022-01-03 04:40:00	16.895	38.91		245	2022-01-03 04:40:00	21.298	94.35		245	2022-01-03 04:40:00	0.751	84.16		245	2022-01-03 04:40:00	20.4229	89.03
	246	2022-01-03 04:50:00	20.726	95.18		246	2022-01-03 04:50:00	21.012	96.07		246	2022-01-03 04:50:00	20.988	98.5		246	2022-01-03 04:50:00	21.203	95.42		246	2022-01-03 04:50:00	20.583	97.7		246	2022-01-03 04:50:00	20.749	96.36		246	2022-01-03 04:50:00	17.466	38.15		246	2022-01-03 04:50:00	21.322	94.66		246	2022-01-03 04:50:00	0.696	83.85		246	2022-01-03 04:50:00	20.5061	89.005
	247	2022-01-03 05:00:00	20.726	94.97		247	2022-01-03 05:00:00	21.012	95.98		247	2022-01-03 05:00:00	21.012	98.63		247	2022-01-03 05:00:00	21.179	95.48		247	2022-01-03 05:00:00	20.583	98.03		247	2022-01-03 05:00:00	20.749	96.64		247	2022-01-03 05:00:00	17.608	38.16		247	2022-01-03 05:00:00	21.322	94.7		247	2022-01-03 05:00:00	0.833	83.33		247	2022-01-03 05:00:00	20.5239	89.0738
	248	2022-01-03 05:10:00	20.726	95.03		248	2022-01-03 05:10:00	21.012	95.94		248	2022-01-03 05:10:00	21.012	98.56		248	2022-01-03 05:10:00	21.203	95.59		248	2022-01-03 05:10:00	20.606	98.1		248	2022-01-03 05:10:00	20.749	96.31		248	2022-01-03 05:10:00	17.704	37.73		248	2022-01-03 05:10:00	21.322	94.73		248	2022-01-03 05:10:00	0.778	83.29		248	2022-01-03 05:10:00	20.5418	88.9988
	249	2022-01-03 05:20:00	20.726	95.05		249	2022-01-03 05:20:00	21.012	95.92		249	2022-01-03 05:20:00	21.012	98.64		249	2022-01-03 05:20:00	21.203	95.7		249	2022-01-03 05:20:00	20.583	97.99		249	2022-01-03 05:20:00	20.749	96.49		249	2022-01-03 05:20:00	17.846	37.76		249	2022-01-03 05:20:00	21.322	94.76		249	2022-01-03 05:20:00	0.751	83.23		249	2022-01-03 05:20:00	20.5566	89.0387
	250	2022-01-03 05:30:00	20.702	94.38		250	2022-01-03 05:30:00	21.012	95.55		250	2022-01-03 05:30:00	21.012	98.63		250	2022-01-03 05:30:00	21.203	95.54		250	2022-01-03 05:30:00	20.583	98.06		250	2022-01-03 05:30:00	20.773	96.5		250	2022-01-03 05:30:00	16.418	37.91		250	2022-01-03 05:30:00	21.322	94.7		250	2022-01-03 05:30:00	1.107	84.67		250	2022-01-03 05:30:00	20.3781	88.9088
	251	2022-01-03 05:40:00	20.702	94.85		251	2022-01-03 05:40:00	21.012	95.72		251	2022-01-03 05:40:00	21.012	98.71		251	2022-01-03 05:40:00	21.203	95.55		251	2022-01-03 05:40:00	20.606	98.1		251	2022-01-03 05:40:00	20.749	96.47		251	2022-01-03 05:40:00	15.393	39.13		251	2022-01-03 05:40:00	21.322	94.84		251	2022-01-03 05:40:00	1.052	83.08		251	2022-01-03 05:40:00	20.2499	89.1713
	252	2022-01-03 05:50:00	20.702	94.8		252	2022-01-03 05:50:00	21.012	95.88		252	2022-01-03 05:50:00	21.012	98.68		252	2022-01-03 05:50:00	21.203	95.66		252	2022-01-03 05:50:00	20.606	98.16		252	2022-01-03 05:50:00	20.773	96.24		252	2022-01-03 05:50:00	16.204	38.09		252	2022-01-03 05:50:00	21.322	94.96		252	2022-01-03 05:50:00	0.915	83.88		252	2022-01-03 05:50:00	20.3543	89.0588
	253	2022-01-03 06:00:00	20.702	94.94		253	2022-01-03 06:00:00	21.012	95.88		253	2022-01-03 06:00:00	21.012	98.68		253	2022-01-03 06:00:00	21.203	95.66		253	2022-01-03 06:00:00	20.606	98.31		253	2022-01-03 06:00:00	20.773	96.17		253	2022-01-03 06:00:00	16.609	37.65		253	2022-01-03 06:00:00	21.322	94.34		253	2022-01-03 06:00:00	0.915	84.63		253	2022-01-03 06:00:00	20.4049	88.9537
	254	2022-01-03 06:10:00	20.702	94.98		254	2022-01-03 06:10:00	21.012	96		254	2022-01-03 06:10:00	21.012	98.72		254	2022-01-03 06:10:00	21.203	95.59		254	2022-01-03 06:10:00	20.606	98.17		254	2022-01-03 06:10:00	20.773	96.34		254	2022-01-03 06:10:00	16.752	37.13		254	2022-01-03 06:10:00	21.322	94.65		254	2022-01-03 06:10:00	0.888	83.31		254	2022-01-03 06:10:00	20.4228	88.9475
	255	2022-01-03 06:20:00	20.726	95.53		255	2022-01-03 06:20:00	21.012	95.91		255	2022-01-03 06:20:00	21.012	98.65		255	2022-01-03 06:20:00	21.203	95.87		255	2022-01-03 06:20:00	20.606	98.22		255	2022-01-03 06:20:00	20.773	96.26		255	2022-01-03 06:20:00	16.895	36.75		255	2022-01-03 06:20:00	21.346	94.84		255	2022-01-03 06:20:00	0.86	83.8		255	2022-01-03 06:20:00	20.4466	89.0038
	256	2022-01-03 06:30:00	20.726	95.14		256	2022-01-03 06:30:00	21.012	96.06		256	2022-01-03 06:30:00	21.012	98.81		256	2022-01-03 06:30:00	21.203	95.57		256	2022-01-03 06:30:00	20.583	98.11		256	2022-01-03 06:30:00	20.773	96.11		256	2022-01-03 06:30:00	16.918	36.57		256	2022-01-03 06:30:00	21.322	94.51		256	2022-01-03 06:30:00	0.806	84.52		256	2022-01-03 06:30:00	20.4436	88.86
	257	2022-01-03 06:40:00	20.726	95.16		257	2022-01-03 06:40:00	21.012	96.1		257	2022-01-03 06:40:00	20.988	98.63		257	2022-01-03 06:40:00	21.179	95.54		257	2022-01-03 06:40:00	20.583	98.12		257	2022-01-03 06:40:00	20.749	96.05		257	2022-01-03 06:40:00	16.99	36.37		257	2022-01-03 06:40:00	21.322	94.66		257	2022-01-03 06:40:00	0.806	84.35		257	2022-01-03 06:40:00	20.4436	88.8287
	258	2022-01-03 06:50:00	20.678	93.25		258	2022-01-03 06:50:00	20.988	95.31		258	2022-01-03 06:50:00	21.012	98.64		258	2022-01-03 06:50:00	21.203	95.71		258	2022-01-03 06:50:00	20.583	98.09		258	2022-01-03 06:50:00	20.749	96.33		258	2022-01-03 06:50:00	15.608	39.02		258	2022-01-03 06:50:00	21.322	94.96		258	2022-01-03 06:50:00	0.778	85.22		258	2022-01-03 06:50:00	20.2679	88.9138
	259	2022-01-03 07:00:00	20.63	92.06		259	2022-01-03 07:00:00	20.94	94.57		259	2022-01-03 07:00:00	20.988	98.43		259	2022-01-03 07:00:00	21.203	95.75		259	2022-01-03 07:00:00	20.606	98.24		259	2022-01-03 07:00:00	20.773	96.62		259	2022-01-03 07:00:00	14.388	41.02		259	2022-01-03 07:00:00	21.322	94.49		259	2022-01-03 07:00:00	0.723	84.62		259	2022-01-03 07:00:00	20.1062	88.8975
	260	2022-01-03 07:10:00	20.606	92.02		260	2022-01-03 07:10:00	20.916	94.29		260	2022-01-03 07:10:00	20.94	98.08		260	2022-01-03 07:10:00	21.131	94.18		260	2022-01-03 07:10:00	20.583	98.25		260	2022-01-03 07:10:00	20.797	96.91		260	2022-01-03 07:10:00	13.765	42.79		260	2022-01-03 07:10:00	21.25	92.28		260	2022-01-03 07:10:00	0.778	84.42		260	2022-01-03 07:10:00	19.9985	88.6
	261	2022-01-03 07:20:00	20.583	92.02		261	2022-01-03 07:20:00	20.892	94.42		261	2022-01-03 07:20:00	20.797	97.04		261	2022-01-03 07:20:00	21.012	92.03		261	2022-01-03 07:20:00	20.487	97.8		261	2022-01-03 07:20:00	20.678	94.73		261	2022-01-03 07:20:00	12.85	44.85		261	2022-01-03 07:20:00	20.988	89.56		261	2022-01-03 07:20:00	0.997	85.62		261	2022-01-03 07:20:00	19.7859	87.8063
	262	2022-01-03 07:30:00	20.606	93.86		262	2022-01-03 07:30:00	20.892	95.24		262	2022-01-03 07:30:00	20.797	98.04		262	2022-01-03 07:30:00	21.059	94.53		262	2022-01-03 07:30:00	20.487	97.8		262	2022-01-03 07:30:00	20.678	94.99		262	2022-01-03 07:30:00	12.125	47.51		262	2022-01-03 07:30:00	21.179	93.62		262	2022-01-03 07:30:00	1.107	85.57		262	2022-01-03 07:30:00	19.7279	89.4487
	263	2022-01-03 07:40:00	20.63	94.41		263	2022-01-03 07:40:00	20.916	95.66		263	2022-01-03 07:40:00	20.869	98.5		263	2022-01-03 07:40:00	21.083	95.37		263	2022-01-03 07:40:00	20.511	97.98		263	2022-01-03 07:40:00	20.726	95.57		263	2022-01-03 07:40:00	11.64	48.47		263	2022-01-03 07:40:00	21.25	93.95		263	2022-01-03 07:40:00	1.325	85.76		263	2022-01-03 07:40:00	19.7031	89.9888
	264	2022-01-03 07:50:00	20.63	94.79		264	2022-01-03 07:50:00	20.94	95.84		264	2022-01-03 07:50:00	20.845	98.01		264	2022-01-03 07:50:00	21.083	94.97		264	2022-01-03 07:50:00	20.511	98.01		264	2022-01-03 07:50:00	20.726	96.12		264	2022-01-03 07:50:00	11.3	50.62		264	2022-01-03 07:50:00	21.25	92.82		264	2022-01-03 07:50:00	1.785	85.12		264	2022-01-03 07:50:00	19.6606	90.1475
	265	2022-01-03 08:00:00	20.463	93.61		265	2022-01-03 08:00:00	20.821	94.85		265	2022-01-03 08:00:00	20.702	95.68		265	2022-01-03 08:00:00	20.964	94.1		265	2022-01-03 08:00:00	20.487	97.39		265	2022-01-03 08:00:00	20.702	96.19		265	2022-01-03 08:00:00	10.91	53.84		265	2022-01-03 08:00:00	21.083	92.67		265	2022-01-03 08:00:00	1.893	86.63		265	2022-01-03 08:00:00	19.5165	89.7912
	266	2022-01-03 08:10:00	20.44	92.84		266	2022-01-03 08:10:00	20.773	94.39		266	2022-01-03 08:10:00	20.63	95.57		266	2022-01-03 08:10:00	20.869	93.7		266	2022-01-03 08:10:00	20.463	97.42		266	2022-01-03 08:10:00	20.654	94.84		266	2022-01-03 08:10:00	10.764	55.8		266	2022-01-03 08:10:00	21.059	92.83		266	2022-01-03 08:10:00	2.27	87.55		266	2022-01-03 08:10:00	19.4565	89.6737
	267	2022-01-03 08:20:00	20.368	91.07		267	2022-01-03 08:20:00	20.726	94.18		267	2022-01-03 08:20:00	20.535	94.51		267	2022-01-03 08:20:00	20.773	91.18		267	2022-01-03 08:20:00	20.416	97.63		267	2022-01-03 08:20:00	20.606	94.49		267	2022-01-03 08:20:00	10.715	57.65		267	2022-01-03 08:20:00	20.892	88.21		267	2022-01-03 08:20:00	2.697	89.06		267	2022-01-03 08:20:00	19.3789	88.615
	268	2022-01-03 08:30:00	20.059	82.51		268	2022-01-03 08:30:00	20.368	86.41		268	2022-01-03 08:30:00	20.392	93.18		268	2022-01-03 08:30:00	20.654	90.37		268	2022-01-03 08:30:00	20.297	95.73		268	2022-01-03 08:30:00	20.487	91.97		268	2022-01-03 08:30:00	10.983	59.76		268	2022-01-03 08:30:00	20.749	88.2		268	2022-01-03 08:30:00	3.281	90.16		268	2022-01-03 08:30:00	19.2486	86.0163
	269	2022-01-03 08:40:00	19.94	83.08		269	2022-01-03 08:40:00	20.249	85.79		269	2022-01-03 08:40:00	20.273	93.12		269	2022-01-03 08:40:00	20.559	90.66		269	2022-01-03 08:40:00	20.249	95.19		269	2022-01-03 08:40:00	20.416	92.05		269	2022-01-03 08:40:00	11.276	60.31		269	2022-01-03 08:40:00	20.702	87.77		269	2022-01-03 08:40:00	3.833	90.42		269	2022-01-03 08:40:00	19.208	85.9963
	270	2022-01-03 08:50:00	19.821	83.1		270	2022-01-03 08:50:00	20.154	85.83		270	2022-01-03 08:50:00	20.178	92.66		270	2022-01-03 08:50:00	20.463	91.06		270	2022-01-03 08:50:00	20.201	95.84		270	2022-01-03 08:50:00	20.368	92.04		270	2022-01-03 08:50:00	11.64	76.4		270	2022-01-03 08:50:00	20.654	87.65		270	2022-01-03 08:50:00	4.408	90.68		270	2022-01-03 08:50:00	19.1849	88.0725
	271	2022-01-03 09:00:00	19.702	86.22		271	2022-01-03 09:00:00	20.13	88.06		271	2022-01-03 09:00:00	20.059	91.91		271	2022-01-03 09:00:00	20.416	91.87		271	2022-01-03 09:00:00	20.106	94.48		271	2022-01-03 09:00:00	20.273	91.21		271	2022-01-03 09:00:00	13.452	97.18		271	2022-01-03 09:00:00	20.63	86.81		271	2022-01-03 09:00:00	5.184	91.69		271	2022-01-03 09:00:00	19.346	90.9675
	272	2022-01-03 09:10:00	19.654	86.32		272	2022-01-03 09:10:00	20.082	89.02		272	2022-01-03 09:10:00	20.035	91.44		272	2022-01-03 09:10:00	20.416	91.7		272	2022-01-03 09:10:00	20.035	92.79		272	2022-01-03 09:10:00	20.249	92.23		272	2022-01-03 09:10:00	14.077	97.72		272	2022-01-03 09:10:00	20.606	86.46		272	2022-01-03 09:10:00	6.387	93.02		272	2022-01-03 09:10:00	19.3942	90.96
	273	2022-01-03 09:20:00	19.606	86.89		273	2022-01-03 09:20:00	20.035	89.22		273	2022-01-03 09:20:00	20.011	92.22		273	2022-01-03 09:20:00	20.392	92.1		273	2022-01-03 09:20:00	20.011	92.85		273	2022-01-03 09:20:00	20.249	92.47		273	2022-01-03 09:20:00	14.34	98.16		273	2022-01-03 09:20:00	20.535	84.96		273	2022-01-03 09:20:00	7.297	91.15		273	2022-01-03 09:20:00	19.3974	91.1088
	274	2022-01-03 09:30:00	19.559	85.2		274	2022-01-03 09:30:00	19.987	87.63		274	2022-01-03 09:30:00	19.987	90.94		274	2022-01-03 09:30:00	20.392	90.54		274	2022-01-03 09:30:00	20.035	94.45		274	2022-01-03 09:30:00	20.225	92.31		274	2022-01-03 09:30:00	14.508	98.42		274	2022-01-03 09:30:00	20.511	86.66		274	2022-01-03 09:30:00	7.899	86.92		274	2022-01-03 09:30:00	19.4005	90.7687
	275	2022-01-03 09:40:00	19.559	88.94		275	2022-01-03 09:40:00	20.011	88.67		275	2022-01-03 09:40:00	19.963	91.32		275	2022-01-03 09:40:00	20.392	91.17		275	2022-01-03 09:40:00	20.035	94.93		275	2022-01-03 09:40:00	20.225	92.48		275	2022-01-03 09:40:00	14.723	98.74		275	2022-01-03 09:40:00	20.583	86.08		275	2022-01-03 09:40:00	8.622	87.71		275	2022-01-03 09:40:00	19.4364	91.5413
	276	2022-01-03 09:50:00	19.511	87.2		276	2022-01-03 09:50:00	19.963	87.62		276	2022-01-03 09:50:00	20.011	92.33		276	2022-01-03 09:50:00	20.392	90.92		276	2022-01-03 09:50:00	19.987	93.54		276	2022-01-03 09:50:00	20.249	93.09		276	2022-01-03 09:50:00	14.771	98.84		276	2022-01-03 09:50:00	20.535	86.65		276	2022-01-03 09:50:00	9.463	89.01		276	2022-01-03 09:50:00	19.4274	91.2738
	277	2022-01-03 10:00:00	19.654	90.86		277	2022-01-03 10:00:00	20.035	88.9		277	2022-01-03 10:00:00	20.011	92.14		277	2022-01-03 10:00:00	20.44	92.11		277	2022-01-03 10:00:00	19.963	94.34		277	2022-01-03 10:00:00	20.178	90.87		277	2022-01-03 10:00:00	15.01	99.08		277	2022-01-03 10:00:00	20.678	86.4		277	2022-01-03 10:00:00	9.931	80.04		277	2022-01-03 10:00:00	19.4961	91.8375
	278	2022-01-03 10:10:00	19.797	92.87		278	2022-01-03 10:10:00	20.225	92.48		278	2022-01-03 10:10:00	20.035	92.79		278	2022-01-03 10:10:00	20.416	91		278	2022-01-03 10:10:00	19.844	92.31		278	2022-01-03 10:10:00	20.106	90.24		278	2022-01-03 10:10:00	15.584	99.24		278	2022-01-03 10:10:00	20.726	87.57		278	2022-01-03 10:10:00	10.544	80.46		278	2022-01-03 10:10:00	19.5916	92.3125
	279	2022-01-03 10:20:00	19.821	91.37		279	2022-01-03 10:20:00	20.297	93.47		279	2022-01-03 10:20:00	20.059	92.12		279	2022-01-03 10:20:00	20.44	92.04		279	2022-01-03 10:20:00	19.821	93.43		279	2022-01-03 10:20:00	20.082	89.81		279	2022-01-03 10:20:00	15.965	99.35		279	2022-01-03 10:20:00	20.749	88.89		279	2022-01-03 10:20:00	11.154	77.08		279	2022-01-03 10:20:00	19.6543	92.56
	280	2022-01-03 10:30:00	19.94	93.57		280	2022-01-03 10:30:00	20.368	94.2		280	2022-01-03 10:30:00	20.106	93.49		280	2022-01-03 10:30:00	20.463	91.84		280	2022-01-03 10:30:00	19.844	92.43		280	2022-01-03 10:30:00	20.13	91.22		280	2022-01-03 10:30:00	16.132	99.43		280	2022-01-03 10:30:00	20.797	88.6		280	2022-01-03 10:30:00	11.834	76.97		280	2022-01-03 10:30:00	19.7225	93.0975
	281	2022-01-03 10:40:00	20.011	93.9		281	2022-01-03 10:40:00	20.416	93.83		281	2022-01-03 10:40:00	20.082	92.55		281	2022-01-03 10:40:00	20.44	90.75		281	2022-01-03 10:40:00	19.773	91.71		281	2022-01-03 10:40:00	20.059	88.51		281	2022-01-03 10:40:00	16.275	99.51		281	2022-01-03 10:40:00	20.678	85.83		281	2022-01-03 10:40:00	12.416	67.73		281	2022-01-03 10:40:00	19.7167	92.0738
	282	2022-01-03 10:50:00	20.011	92.65		282	2022-01-03 10:50:00	20.44	93.52		282	2022-01-03 10:50:00	20.082	91.5		282	2022-01-03 10:50:00	20.416	89.62		282	2022-01-03 10:50:00	19.702	88.99		282	2022-01-03 10:50:00	20.011	87.79		282	2022-01-03 10:50:00	16.394	99.56		282	2022-01-03 10:50:00	20.678	87.31		282	2022-01-03 10:50:00	13.596	69.63		282	2022-01-03 10:50:00	19.7167	91.3675
	283	2022-01-03 11:00:00	20.011	91.55		283	2022-01-03 11:00:00	20.463	92.47		283	2022-01-03 11:00:00	20.035	89.25		283	2022-01-03 11:00:00	20.368	87.93		283	2022-01-03 11:00:00	19.559	85.96		283	2022-01-03 11:00:00	19.94	87.18		283	2022-01-03 11:00:00	16.371	99.64		283	2022-01-03 11:00:00	20.654	86.76		283	2022-01-03 11:00:00	14.005	61.86		283	2022-01-03 11:00:00	19.6751	90.0925
	284	2022-01-03 11:10:00	20.035	91.55		284	2022-01-03 11:10:00	20.511	92.37		284	2022-01-03 11:10:00	20.059	89.8		284	2022-01-03 11:10:00	20.392	89.12		284	2022-01-03 11:10:00	19.511	88.53		284	2022-01-03 11:10:00	19.94	87.65		284	2022-01-03 11:10:00	16.394	99.7		284	2022-01-03 11:10:00	20.678	86.91		284	2022-01-03 11:10:00	14.388	64.2		284	2022-01-03 11:10:00	19.69	90.7037
	285	2022-01-03 11:20:00	20.13	92.48		285	2022-01-03 11:20:00	20.535	92.39		285	2022-01-03 11:20:00	20.154	89.3		285	2022-01-03 11:20:00	20.487	89.51		285	2022-01-03 11:20:00	19.678	91.41		285	2022-01-03 11:20:00	20.035	87.05		285	2022-01-03 11:20:00	16.561	99.75		285	2022-01-03 11:20:00	20.773	87.53		285	2022-01-03 11:20:00	14.604	66.09		285	2022-01-03 11:20:00	19.7941	91.1775
	286	2022-01-03 11:30:00	20.106	89.58		286	2022-01-03 11:30:00	20.535	90.57		286	2022-01-03 11:30:00	20.201	91		286	2022-01-03 11:30:00	20.535	90.22		286	2022-01-03 11:30:00	19.797	91.98		286	2022-01-03 11:30:00	20.106	90.24		286	2022-01-03 11:30:00	16.704	99.77		286	2022-01-03 11:30:00	20.821	88.39		286	2022-01-03 11:30:00	14.22	58.66		286	2022-01-03 11:30:00	19.8506	91.4688
	287	2022-01-03 11:40:00	20.106	87.85		287	2022-01-03 11:40:00	20.511	88.29		287	2022-01-03 11:40:00	20.249	90.19		287	2022-01-03 11:40:00	20.583	90.76		287	2022-01-03 11:40:00	19.868	92.64		287	2022-01-03 11:40:00	20.154	89.93		287	2022-01-03 11:40:00	16.752	99.81		287	2022-01-03 11:40:00	20.869	90.19		287	2022-01-03 11:40:00	14.556	58.66		287	2022-01-03 11:40:00	19.8865	91.2075
	288	2022-01-03 11:50:00	20.106	86.48		288	2022-01-03 11:50:00	20.535	89.74		288	2022-01-03 11:50:00	20.249	88.76		288	2022-01-03 11:50:00	20.583	89.6		288	2022-01-03 11:50:00	19.868	91.87		288	2022-01-03 11:50:00	20.154	89.97		288	2022-01-03 11:50:00	16.799	99.85		288	2022-01-03 11:50:00	20.845	88.66		288	2022-01-03 11:50:00	14.652	55.46		288	2022-01-03 11:50:00	19.8924	90.6163
	289	2022-01-03 12:00:00	20.178	89.91		289	2022-01-03 12:00:00	20.583	91.07		289	2022-01-03 12:00:00	20.249	89.69		289	2022-01-03 12:00:00	20.535	88.63		289	2022-01-03 12:00:00	19.844	91.15		289	2022-01-03 12:00:00	20.106	88.41		289	2022-01-03 12:00:00	16.942	99.88		289	2022-01-03 12:00:00	20.773	87.61		289	2022-01-03 12:00:00	14.699	59.33		289	2022-01-03 12:00:00	19.9012	90.7937
	290	2022-01-03 12:10:00	20.059	82.26		290	2022-01-03 12:10:00	20.416	84.71		290	2022-01-03 12:10:00	20.297	88.01		290	2022-01-03 12:10:00	20.583	86.59		290	2022-01-03 12:10:00	19.987	91.69		290	2022-01-03 12:10:00	20.201	87.87		290	2022-01-03 12:10:00	16.728	99.89		290	2022-01-03 12:10:00	20.773	83.64		290	2022-01-03 12:10:00	15.202	68.21		290	2022-01-03 12:10:00	19.8805	88.0825
	291	2022-01-03 12:20:00	20.13	88.91		291	2022-01-03 12:20:00	20.559	89.72		291	2022-01-03 12:20:00	20.225	83.33		291	2022-01-03 12:20:00	20.583	85.27		291	2022-01-03 12:20:00	19.797	88.79		291	2022-01-03 12:20:00	20.154	84.3		291	2022-01-03 12:20:00	16.799	99.93		291	2022-01-03 12:20:00	20.845	85.15		291	2022-01-03 12:20:00	15.106	58.28		291	2022-01-03 12:20:00	19.8865	88.175
	292	2022-01-03 12:30:00	20.297	91.37		292	2022-01-03 12:30:00	20.654	90.99		292	2022-01-03 12:30:00	20.273	88.4		292	2022-01-03 12:30:00	20.583	87.72		292	2022-01-03 12:30:00	19.868	89.96		292	2022-01-03 12:30:00	20.201	87.74		292	2022-01-03 12:30:00	17.037	99.95		292	2022-01-03 12:30:00	20.845	85.63		292	2022-01-03 12:30:00	15.608	65.39		292	2022-01-03 12:30:00	19.9698	90.22
	293	2022-01-03 12:40:00	20.321	89.69		293	2022-01-03 12:40:00	20.702	90.35		293	2022-01-03 12:40:00	20.392	89.59		293	2022-01-03 12:40:00	20.678	87.3		293	2022-01-03 12:40:00	19.916	89.83		293	2022-01-03 12:40:00	20.249	87.33		293	2022-01-03 12:40:00	17.109	99.98		293	2022-01-03 12:40:00	20.892	85.73		293	2022-01-03 12:40:00	15.846	55.52		293	2022-01-03 12:40:00	20.0324	89.975
	294	2022-01-03 12:50:00	20.13	80.25		294	2022-01-03 12:50:00	20.487	83.47		294	2022-01-03 12:50:00	20.392	86.44		294	2022-01-03 12:50:00	20.702	86.25		294	2022-01-03 12:50:00	20.059	90.53		294	2022-01-03 12:50:00	20.344	88.28		294	2022-01-03 12:50:00	16.728	100		294	2022-01-03 12:50:00	20.845	83.61		294	2022-01-03 12:50:00	15.679	58.96		294	2022-01-03 12:50:00	19.9609	87.3537
	295	2022-01-03 13:00:00	20.273	89.04		295	2022-01-03 13:00:00	20.654	89.16		295	2022-01-03 13:00:00	20.392	89.16		295	2022-01-03 13:00:00	20.678	88.38		295	2022-01-03 13:00:00	19.94	87.98		295	2022-01-03 13:00:00	20.225	87.58		295	2022-01-03 13:00:00	16.918	100		295	2022-01-03 13:00:00	20.892	87.57		295	2022-01-03 13:00:00	15.965	54.66		295	2022-01-03 13:00:00	19.9965	89.8588
	296	2022-01-03 13:10:00	20.154	80.07		296	2022-01-03 13:10:00	20.559	82.9		296	2022-01-03 13:10:00	20.368	84.99		296	2022-01-03 13:10:00	20.702	88.17		296	2022-01-03 13:10:00	20.011	91.63		296	2022-01-03 13:10:00	20.321	89.91		296	2022-01-03 13:10:00	17.037	100		296	2022-01-03 13:10:00	20.845	81.71		296	2022-01-03 13:10:00	15.679	54.23		296	2022-01-03 13:10:00	19.9996	87.4225
	297	2022-01-03 13:20:00	20.154	82.2		297	2022-01-03 13:20:00	20.511	84.57		297	2022-01-03 13:20:00	20.463	90.3		297	2022-01-03 13:20:00	20.797	88.84		297	2022-01-03 13:20:00	20.201	94.84		297	2022-01-03 13:20:00	20.463	91.82		297	2022-01-03 13:20:00	16.99	100		297	2022-01-03 13:20:00	20.869	84.51		297	2022-01-03 13:20:00	15.536	54.82		297	2022-01-03 13:20:00	20.056	89.635
	298	2022-01-03 13:30:00	20.321	89.9		298	2022-01-03 13:30:00	20.654	87.37		298	2022-01-03 13:30:00	20.583	93.33		298	2022-01-03 13:30:00	20.892	88.93		298	2022-01-03 13:30:00	20.368	96.26		298	2022-01-03 13:30:00	20.559	92.36		298	2022-01-03 13:30:00	17.18	100		298	2022-01-03 13:30:00	21.012	88.31		298	2022-01-03 13:30:00	15.417	54.94		298	2022-01-03 13:30:00	20.1961	92.0575
	299	2022-01-03 13:40:00	20.463	92.86		299	2022-01-03 13:40:00	20.797	90.9		299	2022-01-03 13:40:00	20.702	94.7		299	2022-01-03 13:40:00	20.94	88.77		299	2022-01-03 13:40:00	20.487	97.04		299	2022-01-03 13:40:00	20.63	92.93		299	2022-01-03 13:40:00	17.275	100		299	2022-01-03 13:40:00	21.083	88		299	2022-01-03 13:40:00	15.369	53.19		299	2022-01-03 13:40:00	20.2971	93.15
	300	2022-01-03 13:50:00	20.44	89.98		300	2022-01-03 13:50:00	20.773	86.02		300	2022-01-03 13:50:00	20.749	94.49		300	2022-01-03 13:50:00	21.012	89.72		300	2022-01-03 13:50:00	20.559	97.7		300	2022-01-03 13:50:00	20.702	93.23		300	2022-01-03 13:50:00	17.109	100		300	2022-01-03 13:50:00	21.131	87.72		300	2022-01-03 13:50:00	15.44	61.58		300	2022-01-03 13:50:00	20.3094	92.3575
	301	2022-01-03 14:00:00	20.511	91.85		301	2022-01-03 14:00:00	20.869	88.86		301	2022-01-03 14:00:00	20.726	91.1		301	2022-01-03 14:00:00	21.012	90.94		301	2022-01-03 14:00:00	20.297	87.97		301	2022-01-03 14:00:00	20.63	91.76		301	2022-01-03 14:00:00	17.418	100		301	2022-01-03 14:00:00	21.131	88.74		301	2022-01-03 14:00:00	15.536	60.06		301	2022-01-03 14:00:00	20.3242	91.4025
	302	2022-01-03 14:10:00	20.606	93.6		302	2022-01-03 14:10:00	20.964	91.91		302	2022-01-03 14:10:00	20.702	91.41		302	2022-01-03 14:10:00	20.964	89.24		302	2022-01-03 14:10:00	20.273	89.74		302	2022-01-03 14:10:00	20.511	87.67		302	2022-01-03 14:10:00	17.632	100		302	2022-01-03 14:10:00	21.083	86.44		302	2022-01-03 14:10:00	15.273	59.99		302	2022-01-03 14:10:00	20.3419	91.2512
	303	2022-01-03 14:20:00	20.654	93.26		303	2022-01-03 14:20:00	20.988	91.41		303	2022-01-03 14:20:00	20.654	89.48		303	2022-01-03 14:20:00	20.916	87.25		303	2022-01-03 14:20:00	20.201	89.8		303	2022-01-03 14:20:00	20.463	87.46		303	2022-01-03 14:20:00	17.727	100		303	2022-01-03 14:20:00	21.036	86.46		303	2022-01-03 14:20:00	15.225	66.45		303	2022-01-03 14:20:00	20.3299	90.64
	304	2022-01-03 14:30:00	20.63	91.78		304	2022-01-03 14:30:00	20.964	90.5		304	2022-01-03 14:30:00	20.63	87.6		304	2022-01-03 14:30:00	20.892	86.55		304	2022-01-03 14:30:00	20.035	86		304	2022-01-03 14:30:00	20.416	86.69		304	2022-01-03 14:30:00	17.775	100		304	2022-01-03 14:30:00	21.012	86.2		304	2022-01-03 14:30:00	14.819	56.5		304	2022-01-03 14:30:00	20.2942	89.415
	305	2022-01-03 14:40:00	20.654	91		305	2022-01-03 14:40:00	20.964	90.3		305	2022-01-03 14:40:00	20.654	90.33		305	2022-01-03 14:40:00	20.892	88.72		305	2022-01-03 14:40:00	20.154	90.99		305	2022-01-03 14:40:00	20.416	88.4		305	2022-01-03 14:40:00	17.823	100		305	2022-01-03 14:40:00	20.964	86.37		305	2022-01-03 14:40:00	14.843	64.67		305	2022-01-03 14:40:00	20.3151	90.7638
	306	2022-01-03 14:50:00	20.654	90.82		306	2022-01-03 14:50:00	20.964	89.16		306	2022-01-03 14:50:00	20.749	92.72		306	2022-01-03 14:50:00	20.988	89.36		306	2022-01-03 14:50:00	20.273	89.4		306	2022-01-03 14:50:00	20.535	89.91		306	2022-01-03 14:50:00	17.775	100		306	2022-01-03 14:50:00	21.083	88.04		306	2022-01-03 14:50:00	14.628	61.72		306	2022-01-03 14:50:00	20.3776	91.1762
	307	2022-01-03 15:00:00	20.702	90.83		307	2022-01-03 15:00:00	21.012	89.66		307	2022-01-03 15:00:00	20.702	91.98		307	2022-01-03 15:00:00	20.916	88.76		307	2022-01-03 15:00:00	20.225	91.2		307	2022-01-03 15:00:00	20.463	88.38		307	2022-01-03 15:00:00	17.775	100		307	2022-01-03 15:00:00	21.036	88.25		307	2022-01-03 15:00:00	14.316	69.63		307	2022-01-03 15:00:00	20.3539	91.1325
	308	2022-01-03 15:10:00	20.702	91.59		308	2022-01-03 15:10:00	21.012	91.75		308	2022-01-03 15:10:00	20.678	91.11		308	2022-01-03 15:10:00	20.916	88.94		308	2022-01-03 15:10:00	20.201	90.14		308	2022-01-03 15:10:00	20.463	87.8		308	2022-01-03 15:10:00	17.751	100		308	2022-01-03 15:10:00	21.036	86.95		308	2022-01-03 15:10:00	13.909	67.52		308	2022-01-03 15:10:00	20.3449	91.035
	309	2022-01-03 15:20:00	20.702	91.73		309	2022-01-03 15:20:00	21.012	89.31		309	2022-01-03 15:20:00	20.654	91.89		309	2022-01-03 15:20:00	20.916	90.11		309	2022-01-03 15:20:00	20.178	89.89		309	2022-01-03 15:20:00	20.463	88.54		309	2022-01-03 15:20:00	17.751	100		309	2022-01-03 15:20:00	21.012	85.29		309	2022-01-03 15:20:00	13.62	72.21		309	2022-01-03 15:20:00	20.336	90.845
	310	2022-01-03 15:30:00	20.654	87.81		310	2022-01-03 15:30:00	20.988	88.53		310	2022-01-03 15:30:00	20.678	92.18		310	2022-01-03 15:30:00	20.916	90.19		310	2022-01-03 15:30:00	20.249	91.6		310	2022-01-03 15:30:00	20.44	89.07		310	2022-01-03 15:30:00	17.656	100		310	2022-01-03 15:30:00	21.036	87.79		310	2022-01-03 15:30:00	13.596	69.84		310	2022-01-03 15:30:00	20.3271	90.8962
	311	2022-01-03 15:40:00	20.63	87.46		311	2022-01-03 15:40:00	20.964	88.03		311	2022-01-03 15:40:00	20.702	92.44		311	2022-01-03 15:40:00	20.94	90.5		311	2022-01-03 15:40:00	20.273	92.75		311	2022-01-03 15:40:00	20.487	89.65		311	2022-01-03 15:40:00	17.418	100		311	2022-01-03 15:40:00	21.036	87.51		311	2022-01-03 15:40:00	13.428	73.45		311	2022-01-03 15:40:00	20.3062	91.0425
	312	2022-01-03 15:50:00	20.63	89.15		312	2022-01-03 15:50:00	20.964	89.43		312	2022-01-03 15:50:00	20.702	93		312	2022-01-03 15:50:00	20.916	89.71		312	2022-01-03 15:50:00	20.225	91.49		312	2022-01-03 15:50:00	20.511	89.52		312	2022-01-03 15:50:00	17.323	100		312	2022-01-03 15:50:00	21.036	88.18		312	2022-01-03 15:50:00	13.284	74.18		312	2022-01-03 15:50:00	20.2884	91.31
	313	2022-01-03 16:00:00	20.583	87.59		313	2022-01-03 16:00:00	20.94	89.31		313	2022-01-03 16:00:00	20.654	91.07		313	2022-01-03 16:00:00	20.869	90.02		313	2022-01-03 16:00:00	20.201	90.99		313	2022-01-03 16:00:00	20.463	88.24		313	2022-01-03 16:00:00	17.204	100		313	2022-01-03 16:00:00	21.012	88.12		313	2022-01-03 16:00:00	13.187	74.25		313	2022-01-03 16:00:00	20.2407	90.6675
	314	2022-01-03 16:10:00	20.583	89.01		314	2022-01-03 16:10:00	20.916	88.63		314	2022-01-03 16:10:00	20.654	93.32		314	2022-01-03 16:10:00	20.869	90.66		314	2022-01-03 16:10:00	20.225	93.05		314	2022-01-03 16:10:00	20.487	90.31		314	2022-01-03 16:10:00	17.133	100		314	2022-01-03 16:10:00	21.012	89.01		314	2022-01-03 16:10:00	13.067	71.99		314	2022-01-03 16:10:00	20.2349	91.7488
	315	2022-01-03 16:20:00	20.583	89.08		315	2022-01-03 16:20:00	20.916	89.3		315	2022-01-03 16:20:00	20.63	91.73		315	2022-01-03 16:20:00	20.869	90.99		315	2022-01-03 16:20:00	20.225	92.18		315	2022-01-03 16:20:00	20.463	91.16		315	2022-01-03 16:20:00	17.109	100		315	2022-01-03 16:20:00	20.988	87.72		315	2022-01-03 16:20:00	12.657	77.17		315	2022-01-03 16:20:00	20.2229	91.52
	316	2022-01-03 16:30:00	20.559	88.67		316	2022-01-03 16:30:00	20.892	89.79		316	2022-01-03 16:30:00	20.606	91.34		316	2022-01-03 16:30:00	20.821	90.71		316	2022-01-03 16:30:00	20.201	92.23		316	2022-01-03 16:30:00	20.463	91.12		316	2022-01-03 16:30:00	17.061	100		316	2022-01-03 16:30:00	20.94	88.63		316	2022-01-03 16:30:00	12.004	76.22		316	2022-01-03 16:30:00	20.1929	91.5613
	317	2022-01-03 16:40:00	20.511	88.15		317	2022-01-03 16:40:00	20.845	90.18		317	2022-01-03 16:40:00	20.535	90.39		317	2022-01-03 16:40:00	20.749	90.5		317	2022-01-03 16:40:00	20.106	91.5		317	2022-01-03 16:40:00	20.368	90.87		317	2022-01-03 16:40:00	17.037	100		317	2022-01-03 16:40:00	20.869	87.84		317	2022-01-03 16:40:00	11.495	78.71		317	2022-01-03 16:40:00	20.1275	91.1788
	318	2022-01-03 16:50:00	20.606	92.75		318	2022-01-03 16:50:00	20.892	92.69		318	2022-01-03 16:50:00	20.606	94.07		318	2022-01-03 16:50:00	20.797	91.88		318	2022-01-03 16:50:00	20.225	93.67		318	2022-01-03 16:50:00	20.463	92.39		318	2022-01-03 16:50:00	14.939	100		318	2022-01-03 16:50:00	20.964	91.04		318	2022-01-03 16:50:00	10.642	72.97		318	2022-01-03 16:50:00	19.9365	93.5613
	319	2022-01-03 17:00:00	20.726	94.61		319	2022-01-03 17:00:00	21.012	93.77		319	2022-01-03 17:00:00	20.749	96.15		319	2022-01-03 17:00:00	20.964	93.58		319	2022-01-03 17:00:00	20.392	95.69		319	2022-01-03 17:00:00	20.606	92.38		319	2022-01-03 17:00:00	13.163	98.62		319	2022-01-03 17:00:00	21.131	92.14		319	2022-01-03 17:00:00	10.054	74.11		319	2022-01-03 17:00:00	19.8429	94.6175
	320	2022-01-03 17:10:00	20.821	95.76		320	2022-01-03 17:10:00	21.083	95.23		320	2022-01-03 17:10:00	20.845	97.04		320	2022-01-03 17:10:00	21.059	94.12		320	2022-01-03 17:10:00	20.511	96.96		320	2022-01-03 17:10:00	20.702	93.35		320	2022-01-03 17:10:00	12.585	80.17		320	2022-01-03 17:10:00	21.226	92.63		320	2022-01-03 17:10:00	9.364	74.74		320	2022-01-03 17:10:00	19.854	93.1575
	321	2022-01-03 17:20:00	20.869	96.27		321	2022-01-03 17:20:00	21.155	95.57		321	2022-01-03 17:20:00	20.94	97.65		321	2022-01-03 17:20:00	21.131	94.9		321	2022-01-03 17:20:00	20.583	97.4		321	2022-01-03 17:20:00	20.797	94.5		321	2022-01-03 17:20:00	12.971	66.95		321	2022-01-03 17:20:00	21.298	93.41		321	2022-01-03 17:20:00	8.82	75.96		321	2022-01-03 17:20:00	19.968	92.0812
	322	2022-01-03 17:30:00	20.916	96.69		322	2022-01-03 17:30:00	21.179	96.05		322	2022-01-03 17:30:00	20.988	98.07		322	2022-01-03 17:30:00	21.179	95.18		322	2022-01-03 17:30:00	20.654	97.78		322	2022-01-03 17:30:00	20.821	94.71		322	2022-01-03 17:30:00	12.85	64.97		322	2022-01-03 17:30:00	21.322	93.51		322	2022-01-03 17:30:00	8.423	76.71		322	2022-01-03 17:30:00	19.9886	92.12
	323	2022-01-03 17:40:00	20.964	96.86		323	2022-01-03 17:40:00	21.226	96.14		323	2022-01-03 17:40:00	21.036	98.25		323	2022-01-03 17:40:00	21.226	95.45		323	2022-01-03 17:40:00	20.702	98.17		323	2022-01-03 17:40:00	20.892	95.27		323	2022-01-03 17:40:00	12.729	63.64		323	2022-01-03 17:40:00	21.37	93.65		323	2022-01-03 17:40:00	8.074	76.78		323	2022-01-03 17:40:00	20.0181	92.1787
	324	2022-01-03 17:50:00	20.988	97.04		324	2022-01-03 17:50:00	21.25	96.08		324	2022-01-03 17:50:00	21.059	98.35		324	2022-01-03 17:50:00	21.25	95.53		324	2022-01-03 17:50:00	20.726	98.25		324	2022-01-03 17:50:00	20.892	95.04		324	2022-01-03 17:50:00	12.512	63.5		324	2022-01-03 17:50:00	21.393	93.93		324	2022-01-03 17:50:00	7.623	77.75		324	2022-01-03 17:50:00	20.0087	92.215
	325	2022-01-03 18:00:00	21.012	96.93		325	2022-01-03 18:00:00	21.25	96.04		325	2022-01-03 18:00:00	21.083	98.4		325	2022-01-03 18:00:00	21.274	95.61		325	2022-01-03 18:00:00	20.773	98.29		325	2022-01-03 18:00:00	20.94	95.31		325	2022-01-03 18:00:00	12.27	63.39		325	2022-01-03 18:00:00	21.393	94.1		325	2022-01-03 18:00:00	7.322	78.05		325	2022-01-03 18:00:00	19.9994	92.2588
	326	2022-01-03 18:10:00	21.036	97.02		326	2022-01-03 18:10:00	21.274	96.42		326	2022-01-03 18:10:00	21.107	98.51		326	2022-01-03 18:10:00	21.298	95.5		326	2022-01-03 18:10:00	20.773	98.29		326	2022-01-03 18:10:00	20.94	95.34		326	2022-01-03 18:10:00	12.053	63.54		326	2022-01-03 18:10:00	21.393	94.22		326	2022-01-03 18:10:00	7.171	78.96		326	2022-01-03 18:10:00	19.9842	92.355
	327	2022-01-03 18:20:00	21.036	96.97		327	2022-01-03 18:20:00	21.298	96.22		327	2022-01-03 18:20:00	21.131	98.49		327	2022-01-03 18:20:00	21.298	95.6		327	2022-01-03 18:20:00	20.797	98.42		327	2022-01-03 18:20:00	20.964	95.2		327	2022-01-03 18:20:00	11.81	63.49		327	2022-01-03 18:20:00	21.417	94.23		327	2022-01-03 18:20:00	6.716	79.94		327	2022-01-03 18:20:00	19.9689	92.3275
	328	2022-01-03 18:30:00	21.036	96.69		328	2022-01-03 18:30:00	21.298	96.28		328	2022-01-03 18:30:00	21.131	98.49		328	2022-01-03 18:30:00	21.298	95.76		328	2022-01-03 18:30:00	20.797	98.24		328	2022-01-03 18:30:00	20.988	95.18		328	2022-01-03 18:30:00	11.616	63.73		328	2022-01-03 18:30:00	21.417	94.43		328	2022-01-03 18:30:00	6.539	79.93		328	2022-01-03 18:30:00	19.9476	92.35
	329	2022-01-03 18:40:00	21.059	96.64		329	2022-01-03 18:40:00	21.298	96.23		329	2022-01-03 18:40:00	21.131	98.63		329	2022-01-03 18:40:00	21.322	95.66		329	2022-01-03 18:40:00	20.821	98.36		329	2022-01-03 18:40:00	20.988	95.21		329	2022-01-03 18:40:00	11.373	63.61		329	2022-01-03 18:40:00	21.417	94.48		329	2022-01-03 18:40:00	6.31	79.91		329	2022-01-03 18:40:00	19.9261	92.3525
	330	2022-01-03 18:50:00	21.059	97		330	2022-01-03 18:50:00	21.298	96.3		330	2022-01-03 18:50:00	21.155	98.61		330	2022-01-03 18:50:00	21.322	95.62		330	2022-01-03 18:50:00	20.821	98.05		330	2022-01-03 18:50:00	20.988	95.15		330	2022-01-03 18:50:00	11.251	63.93		330	2022-01-03 18:50:00	21.393	94.4		330	2022-01-03 18:50:00	6.081	81.62		330	2022-01-03 18:50:00	19.9109	92.3825
	331	2022-01-03 19:00:00	21.036	96.34		331	2022-01-03 19:00:00	21.298	95.83		331	2022-01-03 19:00:00	21.155	98.55		331	2022-01-03 19:00:00	21.322	95.55		331	2022-01-03 19:00:00	20.821	97.95		331	2022-01-03 19:00:00	20.988	94.99		331	2022-01-03 19:00:00	11.251	66.23		331	2022-01-03 19:00:00	21.393	94.18		331	2022-01-03 19:00:00	5.775	80.59		331	2022-01-03 19:00:00	19.908	92.4525
	332	2022-01-03 19:10:00	20.964	94.74		332	2022-01-03 19:10:00	21.25	95.19		332	2022-01-03 19:10:00	21.131	98.26		332	2022-01-03 19:10:00	21.298	95.01		332	2022-01-03 19:10:00	20.821	97.89		332	2022-01-03 19:10:00	21.012	95.52		332	2022-01-03 19:10:00	11.689	66.47		332	2022-01-03 19:10:00	21.393	94.04		332	2022-01-03 19:10:00	5.519	82.67		332	2022-01-03 19:10:00	19.9447	92.14
	333	2022-01-03 19:20:00	20.94	93.31		333	2022-01-03 19:20:00	21.203	94.94		333	2022-01-03 19:20:00	21.012	97.18		333	2022-01-03 19:20:00	21.203	93.81		333	2022-01-03 19:20:00	20.773	97.15		333	2022-01-03 19:20:00	20.964	94.96		333	2022-01-03 19:20:00	11.931	68.87		333	2022-01-03 19:20:00	21.226	90.95		333	2022-01-03 19:20:00	5.39	82.8		333	2022-01-03 19:20:00	19.9065	91.3963
	334	2022-01-03 19:30:00	20.892	92.47		334	2022-01-03 19:30:00	21.155	94.41		334	2022-01-03 19:30:00	21.012	97.64		334	2022-01-03 19:30:00	21.226	94.86		334	2022-01-03 19:30:00	20.773	97.29		334	2022-01-03 19:30:00	20.94	94.26		334	2022-01-03 19:30:00	11.883	64.07		334	2022-01-03 19:30:00	21.274	93.46		334	2022-01-03 19:30:00	5.365	84		334	2022-01-03 19:30:00	19.8944	91.0575
	335	2022-01-03 19:40:00	20.892	93.8		335	2022-01-03 19:40:00	21.155	94.22		335	2022-01-03 19:40:00	21.036	97.98		335	2022-01-03 19:40:00	21.25	95.54		335	2022-01-03 19:40:00	20.797	97.76		335	2022-01-03 19:40:00	20.964	94.99		335	2022-01-03 19:40:00	11.495	63.34		335	2022-01-03 19:40:00	21.346	94.66		335	2022-01-03 19:40:00	5.133	83.58		335	2022-01-03 19:40:00	19.8669	91.5362
	336	2022-01-03 19:50:00	20.845	93.49		336	2022-01-03 19:50:00	21.155	94.32		336	2022-01-03 19:50:00	21.059	98.33		336	2022-01-03 19:50:00	21.274	95.86		336	2022-01-03 19:50:00	20.821	98.09		336	2022-01-03 19:50:00	20.988	95.21		336	2022-01-03 19:50:00	11.3	63.47		336	2022-01-03 19:50:00	21.37	94.78		336	2022-01-03 19:50:00	5.03	83.92		336	2022-01-03 19:50:00	19.8515	91.6938
	337	2022-01-03 20:00:00	20.869	94.99		337	2022-01-03 20:00:00	21.155	95.42		337	2022-01-03 20:00:00	21.059	98.43		337	2022-01-03 20:00:00	21.274	95.95		337	2022-01-03 20:00:00	20.821	98.17		337	2022-01-03 20:00:00	20.988	95.5		337	2022-01-03 20:00:00	11.178	63.34		337	2022-01-03 20:00:00	21.393	95.13		337	2022-01-03 20:00:00	4.926	84.05		337	2022-01-03 20:00:00	19.8421	92.1163
	338	2022-01-03 20:10:00	20.869	95.71		338	2022-01-03 20:10:00	21.155	95.48		338	2022-01-03 20:10:00	21.059	98.49		338	2022-01-03 20:10:00	21.274	95.88		338	2022-01-03 20:10:00	20.821	98.28		338	2022-01-03 20:10:00	20.988	95.57		338	2022-01-03 20:10:00	11.567	66.04		338	2022-01-03 20:10:00	21.393	94.97		338	2022-01-03 20:10:00	4.771	84.96		338	2022-01-03 20:10:00	19.8908	92.5525
	339	2022-01-03 20:20:00	20.845	95.39		339	2022-01-03 20:20:00	21.155	94.72		339	2022-01-03 20:20:00	21.059	98.36		339	2022-01-03 20:20:00	21.274	95.79		339	2022-01-03 20:20:00	20.821	98.25		339	2022-01-03 20:20:00	20.988	95.34		339	2022-01-03 20:20:00	11.373	63.29		339	2022-01-03 20:20:00	21.393	94.92		339	2022-01-03 20:20:00	4.642	84.47		339	2022-01-03 20:20:00	19.8635	92.0075
	340	2022-01-03 20:30:00	20.821	95.69		340	2022-01-03 20:30:00	21.131	96.29		340	2022-01-03 20:30:00	21.036	98.18		340	2022-01-03 20:30:00	21.25	95.6		340	2022-01-03 20:30:00	20.821	98.16		340	2022-01-03 20:30:00	20.988	95.42		340	2022-01-03 20:30:00	11.349	65.27		340	2022-01-03 20:30:00	21.346	93.64		340	2022-01-03 20:30:00	4.59	85.34		340	2022-01-03 20:30:00	19.8427	92.2812
	341	2022-01-03 20:40:00	20.845	96.24		341	2022-01-03 20:40:00	21.155	96.6		341	2022-01-03 20:40:00	21.036	98.36		341	2022-01-03 20:40:00	21.25	95.82		341	2022-01-03 20:40:00	20.821	98.23		341	2022-01-03 20:40:00	20.988	95.97		341	2022-01-03 20:40:00	11.859	66.81		341	2022-01-03 20:40:00	21.346	93.79		341	2022-01-03 20:40:00	4.434	86.6		341	2022-01-03 20:40:00	19.9125	92.7275
	342	2022-01-03 20:50:00	20.845	96.44		342	2022-01-03 20:50:00	21.155	97.04		342	2022-01-03 20:50:00	21.036	98.49		342	2022-01-03 20:50:00	21.25	95.77		342	2022-01-03 20:50:00	20.821	98.36		342	2022-01-03 20:50:00	20.988	95.44		342	2022-01-03 20:50:00	12.149	68.62		342	2022-01-03 20:50:00	21.37	95.18		342	2022-01-03 20:50:00	4.33	85.37		342	2022-01-03 20:50:00	19.9518	93.1675
	343	2022-01-03 21:00:00	20.869	96.82		343	2022-01-03 21:00:00	21.179	97.36		343	2022-01-03 21:00:00	21.036	98.61		343	2022-01-03 21:00:00	21.274	95.96		343	2022-01-03 21:00:00	20.821	98.12		343	2022-01-03 21:00:00	20.988	95.39		343	2022-01-03 21:00:00	12.367	69.64		343	2022-01-03 21:00:00	21.393	95.29		343	2022-01-03 21:00:00	4.173	85.64		343	2022-01-03 21:00:00	19.9909	93.3987
	344	2022-01-03 21:10:00	20.797	95.87		344	2022-01-03 21:10:00	21.131	96.47		344	2022-01-03 21:10:00	21.012	98.18		344	2022-01-03 21:10:00	21.25	94.72		344	2022-01-03 21:10:00	20.821	98.11		344	2022-01-03 21:10:00	20.988	95.76		344	2022-01-03 21:10:00	12.56	70.29		344	2022-01-03 21:10:00	21.322	92.78		344	2022-01-03 21:10:00	4.069	85.84		344	2022-01-03 21:10:00	19.9851	92.7725
	345	2022-01-03 21:20:00	20.797	95.75		345	2022-01-03 21:20:00	21.131	96.58		345	2022-01-03 21:20:00	20.964	98		345	2022-01-03 21:20:00	21.203	94.4		345	2022-01-03 21:20:00	20.821	98.41		345	2022-01-03 21:20:00	20.988	96.17		345	2022-01-03 21:20:00	12.681	70.57		345	2022-01-03 21:20:00	21.274	91.66		345	2022-01-03 21:20:00	3.99	84.93		345	2022-01-03 21:20:00	19.9824	92.6925
	346	2022-01-03 21:30:00	20.773	95.99		346	2022-01-03 21:30:00	21.107	96.42		346	2022-01-03 21:30:00	20.916	97.89		346	2022-01-03 21:30:00	21.179	94.07		346	2022-01-03 21:30:00	20.821	98.5		346	2022-01-03 21:30:00	20.964	95.86		346	2022-01-03 21:30:00	12.681	69.44		346	2022-01-03 21:30:00	21.25	92.27		346	2022-01-03 21:30:00	3.912	86.42		346	2022-01-03 21:30:00	19.9614	92.555
	347	2022-01-03 21:40:00	20.726	96.36		347	2022-01-03 21:40:00	21.107	96.02		347	2022-01-03 21:40:00	20.869	97.65		347	2022-01-03 21:40:00	21.155	93.95		347	2022-01-03 21:40:00	20.821	98.54		347	2022-01-03 21:40:00	20.964	95.86		347	2022-01-03 21:40:00	12.246	62.45		347	2022-01-03 21:40:00	21.25	92.2		347	2022-01-03 21:40:00	3.886	86.51		347	2022-01-03 21:40:00	19.8923	91.6288
	348	2022-01-03 21:50:00	20.869	97.34		348	2022-01-03 21:50:00	21.179	96.93		348	2022-01-03 21:50:00	20.892	98.41		348	2022-01-03 21:50:00	21.179	95.77		348	2022-01-03 21:50:00	20.773	98.36		348	2022-01-03 21:50:00	20.94	95.69		348	2022-01-03 21:50:00	11.956	61.48		348	2022-01-03 21:50:00	21.298	94.21		348	2022-01-03 21:50:00	3.833	87.97		348	2022-01-03 21:50:00	19.8857	92.2738
	349	2022-01-03 22:00:00	20.964	97.93		349	2022-01-03 22:00:00	21.274	97.61		349	2022-01-03 22:00:00	20.916	98.73		349	2022-01-03 22:00:00	21.179	95.34		349	2022-01-03 22:00:00	20.773	97.99		349	2022-01-03 22:00:00	20.94	95.23		349	2022-01-03 22:00:00	12.028	64.23		349	2022-01-03 22:00:00	21.322	94.38		349	2022-01-03 22:00:00	3.912	87.07		349	2022-01-03 22:00:00	19.9245	92.68
	350	2022-01-03 22:10:00	21.036	98.23		350	2022-01-03 22:10:00	21.346	98.04		350	2022-01-03 22:10:00	20.964	98.59		350	2022-01-03 22:10:00	21.203	95.48		350	2022-01-03 22:10:00	20.773	97.84		350	2022-01-03 22:10:00	20.94	95.41		350	2022-01-03 22:10:00	12.295	64.4		350	2022-01-03 22:10:00	21.346	94.24		350	2022-01-03 22:10:00	3.964	87.48		350	2022-01-03 22:10:00	19.9879	92.7788
	351	2022-01-03 22:20:00	21.083	98.27		351	2022-01-03 22:20:00	21.393	98.18		351	2022-01-03 22:20:00	20.988	98.73		351	2022-01-03 22:20:00	21.203	95.48		351	2022-01-03 22:20:00	20.773	98.04		351	2022-01-03 22:20:00	20.94	95.41		351	2022-01-03 22:20:00	12.416	65.41		351	2022-01-03 22:20:00	21.346	94.18		351	2022-01-03 22:20:00	3.859	87.83		351	2022-01-03 22:20:00	20.0177	92.9625
	352	2022-01-03 22:30:00	21.155	98.51		352	2022-01-03 22:30:00	21.417	98.23		352	2022-01-03 22:30:00	21.012	98.7		352	2022-01-03 22:30:00	21.226	95.42		352	2022-01-03 22:30:00	20.797	97.95		352	2022-01-03 22:30:00	20.964	95.66		352	2022-01-03 22:30:00	12.729	68.95		352	2022-01-03 22:30:00	21.346	93.81		352	2022-01-03 22:30:00	3.938	88.18		352	2022-01-03 22:30:00	20.0808	93.4038
	353	2022-01-03 22:40:00	21.179	98.59		353	2022-01-03 22:40:00	21.465	98.41		353	2022-01-03 22:40:00	21.012	98.75		353	2022-01-03 22:40:00	21.25	95.56		353	2022-01-03 22:40:00	20.797	98.05		353	2022-01-03 22:40:00	20.964	95.65		353	2022-01-03 22:40:00	12.681	66.02		353	2022-01-03 22:40:00	21.346	94.2		353	2022-01-03 22:40:00	3.886	88.82		353	2022-01-03 22:40:00	20.0868	93.1538
	354	2022-01-03 22:50:00	21.226	98.51		354	2022-01-03 22:50:00	21.513	98.69		354	2022-01-03 22:50:00	21.012	98.72		354	2022-01-03 22:50:00	21.274	95.75		354	2022-01-03 22:50:00	20.773	98.03		354	2022-01-03 22:50:00	20.964	95.87		354	2022-01-03 22:50:00	12.633	63.36		354	2022-01-03 22:50:00	21.37	94.5		354	2022-01-03 22:50:00	3.99	88.26		354	2022-01-03 22:50:00	20.0956	92.9287
	355	2022-01-03 23:00:00	21.179	97.8		355	2022-01-03 23:00:00	21.513	97.96		355	2022-01-03 23:00:00	21.059	98.85		355	2022-01-03 23:00:00	21.274	96.09		355	2022-01-03 23:00:00	20.797	98.16		355	2022-01-03 23:00:00	21.012	96.13		355	2022-01-03 23:00:00	12.149	62.3		355	2022-01-03 23:00:00	21.393	94.82		355	2022-01-03 23:00:00	4.199	88.16		355	2022-01-03 23:00:00	20.047	92.7637
	356	2022-01-03 23:10:00	21.226	98.43		356	2022-01-03 23:10:00	21.561	98.63		356	2022-01-03 23:10:00	21.059	98.96		356	2022-01-03 23:10:00	21.298	96.37		356	2022-01-03 23:10:00	20.821	98.36		356	2022-01-03 23:10:00	21.012	96.37		356	2022-01-03 23:10:00	11.737	62.51		356	2022-01-03 23:10:00	21.393	95.07		356	2022-01-03 23:10:00	4.043	87.29		356	2022-01-03 23:10:00	20.0134	93.0875
	357	2022-01-03 23:20:00	21.203	97.91		357	2022-01-03 23:20:00	21.584	98.35		357	2022-01-03 23:20:00	21.083	99		357	2022-01-03 23:20:00	21.322	96.42		357	2022-01-03 23:20:00	20.821	98.44		357	2022-01-03 23:20:00	21.036	96.63		357	2022-01-03 23:20:00	11.543	61.61		357	2022-01-03 23:20:00	21.393	94.98		357	2022-01-03 23:20:00	3.676	88.03		357	2022-01-03 23:20:00	19.9981	92.9175
	358	2022-01-03 23:30:00	21.155	97.24		358	2022-01-03 23:30:00	21.584	97.55		358	2022-01-03 23:30:00	21.083	98.81		358	2022-01-03 23:30:00	21.322	96.24		358	2022-01-03 23:30:00	20.821	98.49		358	2022-01-03 23:30:00	21.036	96.52		358	2022-01-03 23:30:00	11.519	60.85		358	2022-01-03 23:30:00	21.417	95.11		358	2022-01-03 23:30:00	3.439	87.89		358	2022-01-03 23:30:00	19.9921	92.6013
	359	2022-01-03 23:40:00	21.25	98.19		359	2022-01-03 23:40:00	21.608	97.95		359	2022-01-03 23:40:00	21.059	98.84		359	2022-01-03 23:40:00	21.322	96.29		359	2022-01-03 23:40:00	20.821	98.45		359	2022-01-03 23:40:00	21.012	96.42		359	2022-01-03 23:40:00	12.004	64.75		359	2022-01-03 23:40:00	21.417	94.84		359	2022-01-03 23:40:00	3.201	86.92		359	2022-01-03 23:40:00	20.0616	93.2163
	360	2022-01-03 23:50:00	21.298	98.33		360	2022-01-03 23:50:00	21.656	97.8		360	2022-01-03 23:50:00	21.083	99		360	2022-01-03 23:50:00	21.322	96.16		360	2022-01-03 23:50:00	20.845	98.38		360	2022-01-03 23:50:00	21.036	96.08		360	2022-01-03 23:50:00	11.737	60.05		360	2022-01-03 23:50:00	21.417	94.72		360	2022-01-03 23:50:00	3.281	88.08		360	2022-01-03 23:50:00	20.0493	92.565
	361	2022-01-04	21.322	98.12		361	2022-01-04	21.704	97.91		361	2022-01-04	21.059	99.01		361	2022-01-04	21.322	96.23		361	2022-01-04	20.821	98.31		361	2022-01-04	21.059	96.18		361	2022-01-04	11.495	60.57		361	2022-01-04	21.417	94.59		361	2022-01-04	3.069	86.73		361	2022-01-04	20.0249	92.615
	362	2022-01-04 00:10:00	21.298	97.91		362	2022-01-04 00:10:00	21.704	98.27		362	2022-01-04 00:10:00	21.107	99.07		362	2022-01-04 00:10:00	21.346	96.3		362	2022-01-04 00:10:00	20.845	98.62		362	2022-01-04 00:10:00	21.059	96.46		362	2022-01-04 00:10:00	11.64	59.03		362	2022-01-04 00:10:00	21.417	94.92		362	2022-01-04 00:10:00	2.83	86.98		362	2022-01-04 00:10:00	20.052	92.5725
	363	2022-01-04 00:20:00	21.322	98.08		363	2022-01-04 00:20:00	21.728	98.4		363	2022-01-04 00:20:00	21.107	99.14		363	2022-01-04 00:20:00	21.346	96.35		363	2022-01-04 00:20:00	20.845	98.55		363	2022-01-04 00:20:00	21.059	96.45		363	2022-01-04 00:20:00	11.762	58.2		363	2022-01-04 00:20:00	21.417	94.88		363	2022-01-04 00:20:00	2.644	88.03		363	2022-01-04 00:20:00	20.0732	92.5063
	364	2022-01-04 00:30:00	21.322	97.99		364	2022-01-04 00:30:00	21.752	98.64		364	2022-01-04 00:30:00	21.107	99.12		364	2022-01-04 00:30:00	21.346	96.35		364	2022-01-04 00:30:00	20.845	98.53		364	2022-01-04 00:30:00	21.059	96.54		364	2022-01-04 00:30:00	11.689	57.86		364	2022-01-04 00:30:00	21.441	94.78		364	2022-01-04 00:30:00	2.617	87.59		364	2022-01-04 00:30:00	20.0701	92.4762
	365	2022-01-04 00:40:00	21.322	97.7		365	2022-01-04 00:40:00	21.799	98.46		365	2022-01-04 00:40:00	21.131	99.14		365	2022-01-04 00:40:00	21.37	96.32		365	2022-01-04 00:40:00	20.845	98.51		365	2022-01-04 00:40:00	21.059	96.53		365	2022-01-04 00:40:00	11.543	57.94		365	2022-01-04 00:40:00	21.417	94.73		365	2022-01-04 00:40:00	2.59	85.94		365	2022-01-04 00:40:00	20.0607	92.4162
	366	2022-01-04 00:50:00	21.322	97.8		366	2022-01-04 00:50:00	21.799	98.46		366	2022-01-04 00:50:00	21.131	99.22		366	2022-01-04 00:50:00	21.37	96.61		366	2022-01-04 00:50:00	20.869	98.78		366	2022-01-04 00:50:00	21.083	97.14		366	2022-01-04 00:50:00	11.543	57.44		366	2022-01-04 00:50:00	21.441	94.9		366	2022-01-04 00:50:00	2.59	87.63		366	2022-01-04 00:50:00	20.0697	92.5438
	367	2022-01-04 01:00:00	21.322	97.64		367	2022-01-04 01:00:00	21.823	98.53		367	2022-01-04 01:00:00	21.131	99.24		367	2022-01-04 01:00:00	21.37	96.54		367	2022-01-04 01:00:00	20.869	98.94		367	2022-01-04 01:00:00	21.059	96.83		367	2022-01-04 01:00:00	11.519	57.61		367	2022-01-04 01:00:00	21.465	94.89		367	2022-01-04 01:00:00	2.43	85.3		367	2022-01-04 01:00:00	20.0697	92.5275
	368	2022-01-04 01:10:00	21.393	98.29		368	2022-01-04 01:10:00	21.847	98.24		368	2022-01-04 01:10:00	21.107	99.19		368	2022-01-04 01:10:00	21.37	96.53		368	2022-01-04 01:10:00	20.869	98.92		368	2022-01-04 01:10:00	21.083	97.02		368	2022-01-04 01:10:00	11.786	57.06		368	2022-01-04 01:10:00	21.465	95.29		368	2022-01-04 01:10:00	2.377	84.55		368	2022-01-04 01:10:00	20.115	92.5675
	369	2022-01-04 01:20:00	21.441	98.34		369	2022-01-04 01:20:00	21.895	98.06		369	2022-01-04 01:20:00	21.131	99.2		369	2022-01-04 01:20:00	21.37	96.48		369	2022-01-04 01:20:00	20.869	98.81		369	2022-01-04 01:20:00	21.059	96.73		369	2022-01-04 01:20:00	11.713	56.53		369	2022-01-04 01:20:00	21.465	95.02		369	2022-01-04 01:20:00	2.296	85.92		369	2022-01-04 01:20:00	20.1179	92.3962
	370	2022-01-04 01:30:00	21.346	97.67		370	2022-01-04 01:30:00	21.847	96.95		370	2022-01-04 01:30:00	21.131	99.13		370	2022-01-04 01:30:00	21.37	96.52		370	2022-01-04 01:30:00	20.869	98.91		370	2022-01-04 01:30:00	21.083	97.03		370	2022-01-04 01:30:00	11.397	58.82		370	2022-01-04 01:30:00	21.465	95.27		370	2022-01-04 01:30:00	2.564	89.15		370	2022-01-04 01:30:00	20.0635	92.5375
	371	2022-01-04 01:40:00	21.393	97.44		371	2022-01-04 01:40:00	21.871	97.68		371	2022-01-04 01:40:00	21.155	99.21		371	2022-01-04 01:40:00	21.393	96.71		371	2022-01-04 01:40:00	20.869	98.96		371	2022-01-04 01:40:00	21.107	97.5		371	2022-01-04 01:40:00	11.154	57.63		371	2022-01-04 01:40:00	21.465	95.48		371	2022-01-04 01:40:00	2.457	87.19		371	2022-01-04 01:40:00	20.0509	92.5763
	372	2022-01-04 01:50:00	21.465	98.19		372	2022-01-04 01:50:00	21.943	98.3		372	2022-01-04 01:50:00	21.131	99.3		372	2022-01-04 01:50:00	21.393	96.63		372	2022-01-04 01:50:00	20.869	99.21		372	2022-01-04 01:50:00	21.083	97.1		372	2022-01-04 01:50:00	10.983	56.21		372	2022-01-04 01:50:00	21.489	95.3		372	2022-01-04 01:50:00	2.91	87.8		372	2022-01-04 01:50:00	20.0445	92.53
	373	2022-01-04 02:00:00	21.513	98.15		373	2022-01-04 02:00:00	21.991	98.45		373	2022-01-04 02:00:00	21.131	99.3		373	2022-01-04 02:00:00	21.393	96.5		373	2022-01-04 02:00:00	20.869	99.04		373	2022-01-04 02:00:00	21.059	96.9		373	2022-01-04 02:00:00	10.788	56.6		373	2022-01-04 02:00:00	21.465	94.99		373	2022-01-04 02:00:00	2.59	87.32		373	2022-01-04 02:00:00	20.0261	92.4913
	374	2022-01-04 02:10:00	21.513	97.73		374	2022-01-04 02:10:00	22.015	98.28		374	2022-01-04 02:10:00	21.155	99.23		374	2022-01-04 02:10:00	21.393	96.41		374	2022-01-04 02:10:00	20.869	98.74		374	2022-01-04 02:10:00	21.059	96.43		374	2022-01-04 02:10:00	10.617	57.04		374	2022-01-04 02:10:00	21.465	94.69		374	2022-01-04 02:10:00	2.243	86.23		374	2022-01-04 02:10:00	20.0108	92.3187
	375	2022-01-04 02:20:00	21.561	98.11		375	2022-01-04 02:20:00	22.062	98.7		375	2022-01-04 02:20:00	21.155	99.21		375	2022-01-04 02:20:00	21.393	96.41		375	2022-01-04 02:20:00	20.869	98.78		375	2022-01-04 02:20:00	21.083	96.57		375	2022-01-04 02:20:00	11.203	61.01		375	2022-01-04 02:20:00	21.465	94.58		375	2022-01-04 02:20:00	2.189	86.27		375	2022-01-04 02:20:00	20.0989	92.9213
	376	2022-01-04 02:30:00	21.584	98.38		376	2022-01-04 02:30:00	22.086	98.68		376	2022-01-04 02:30:00	21.155	99.09		376	2022-01-04 02:30:00	21.393	96.36		376	2022-01-04 02:30:00	20.892	98.83		376	2022-01-04 02:30:00	21.083	97.14		376	2022-01-04 02:30:00	11.349	61.95		376	2022-01-04 02:30:00	21.465	94.45		376	2022-01-04 02:30:00	2.108	85.95		376	2022-01-04 02:30:00	20.1259	93.11
	377	2022-01-04 02:40:00	21.632	98.26		377	2022-01-04 02:40:00	22.11	98.84		377	2022-01-04 02:40:00	21.155	99.25		377	2022-01-04 02:40:00	21.417	96.51		377	2022-01-04 02:40:00	20.869	98.88		377	2022-01-04 02:40:00	21.083	96.8		377	2022-01-04 02:40:00	11.713	62.37		377	2022-01-04 02:40:00	21.489	94.94		377	2022-01-04 02:40:00	2.189	85.65		377	2022-01-04 02:40:00	20.1835	93.2312
	378	2022-01-04 02:50:00	21.584	97.81		378	2022-01-04 02:50:00	22.158	98.69		378	2022-01-04 02:50:00	21.179	99.25		378	2022-01-04 02:50:00	21.441	96.49		378	2022-01-04 02:50:00	20.892	98.96		378	2022-01-04 02:50:00	21.107	97.18		378	2022-01-04 02:50:00	11.665	58.29		378	2022-01-04 02:50:00	21.489	95.18		378	2022-01-04 02:50:00	2.082	85.16		378	2022-01-04 02:50:00	20.1894	92.7312
	379	2022-01-04 03:00:00	21.513	97.42		379	2022-01-04 03:00:00	22.134	98.39		379	2022-01-04 03:00:00	21.179	99.12		379	2022-01-04 03:00:00	21.441	96.6		379	2022-01-04 03:00:00	20.892	99.02		379	2022-01-04 03:00:00	21.107	97.51		379	2022-01-04 03:00:00	11.276	58.71		379	2022-01-04 03:00:00	21.489	95.17		379	2022-01-04 03:00:00	1.893	85.93		379	2022-01-04 03:00:00	20.1289	92.7425
	380	2022-01-04 03:10:00	21.584	97.32		380	2022-01-04 03:10:00	22.11	98.21		380	2022-01-04 03:10:00	21.131	98.49		380	2022-01-04 03:10:00	21.393	95.86		380	2022-01-04 03:10:00	20.773	98.45		380	2022-01-04 03:10:00	21.012	96.96		380	2022-01-04 03:10:00	11.227	57.04		380	2022-01-04 03:10:00	21.465	94.19		380	2022-01-04 03:10:00	1.785	86.12		380	2022-01-04 03:10:00	20.0869	92.065
	381	2022-01-04 03:20:00	21.584	96.91		381	2022-01-04 03:20:00	22.086	98		381	2022-01-04 03:20:00	21.059	98.15		381	2022-01-04 03:20:00	21.322	95.15		381	2022-01-04 03:20:00	20.726	98.65		381	2022-01-04 03:20:00	20.964	96.77		381	2022-01-04 03:20:00	11.105	56.68		381	2022-01-04 03:20:00	21.346	92.17		381	2022-01-04 03:20:00	1.758	85.44		381	2022-01-04 03:20:00	20.024	91.56
	382	2022-01-04 03:30:00	21.561	96.64		382	2022-01-04 03:30:00	22.039	97.72		382	2022-01-04 03:30:00	21.059	98.49		382	2022-01-04 03:30:00	21.322	95.54		382	2022-01-04 03:30:00	20.773	99.07		382	2022-01-04 03:30:00	20.988	97.03		382	2022-01-04 03:30:00	11.056	56.23		382	2022-01-04 03:30:00	21.346	90.87		382	2022-01-04 03:30:00	1.677	86.11		382	2022-01-04 03:30:00	20.018	91.4488
	383	2022-01-04 03:40:00	21.608	97.26		383	2022-01-04 03:40:00	22.086	97.93		383	2022-01-04 03:40:00	21.131	98.85		383	2022-01-04 03:40:00	21.393	96.2		383	2022-01-04 03:40:00	20.845	99.11		383	2022-01-04 03:40:00	21.059	97.36		383	2022-01-04 03:40:00	11.13	57.22		383	2022-01-04 03:40:00	21.441	94.4		383	2022-01-04 03:40:00	1.704	86		383	2022-01-04 03:40:00	20.0866	92.2912
	384	2022-01-04 03:50:00	21.632	97.67		384	2022-01-04 03:50:00	22.11	98		384	2022-01-04 03:50:00	21.155	99.15		384	2022-01-04 03:50:00	21.441	96.35		384	2022-01-04 03:50:00	20.869	99.2		384	2022-01-04 03:50:00	21.083	97.73		384	2022-01-04 03:50:00	11.251	56.93		384	2022-01-04 03:50:00	21.513	94.76		384	2022-01-04 03:50:00	1.704	86.22		384	2022-01-04 03:50:00	20.1318	92.4737
	385	2022-01-04 04:00:00	21.656	97.37		385	2022-01-04 04:00:00	22.134	98.33		385	2022-01-04 04:00:00	21.179	99.02		385	2022-01-04 04:00:00	21.441	96.31		385	2022-01-04 04:00:00	20.916	99.31		385	2022-01-04 04:00:00	21.131	97.86		385	2022-01-04 04:00:00	11.495	58.43		385	2022-01-04 04:00:00	21.513	94.78		385	2022-01-04 04:00:00	1.677	87.06		385	2022-01-04 04:00:00	20.1831	92.6762
	386	2022-01-04 04:10:00	21.68	97.68		386	2022-01-04 04:10:00	22.158	98.13		386	2022-01-04 04:10:00	21.226	99.33		386	2022-01-04 04:10:00	21.489	96.57		386	2022-01-04 04:10:00	20.94	99.5		386	2022-01-04 04:10:00	21.131	97.64		386	2022-01-04 04:10:00	11.543	57.77		386	2022-01-04 04:10:00	21.561	94.96		386	2022-01-04 04:10:00	1.677	86.87		386	2022-01-04 04:10:00	20.216	92.6975
	387	2022-01-04 04:20:00	21.704	97.59		387	2022-01-04 04:20:00	22.158	98.01		387	2022-01-04 04:20:00	21.25	99.34		387	2022-01-04 04:20:00	21.513	96.59		387	2022-01-04 04:20:00	20.94	99.49		387	2022-01-04 04:20:00	21.131	97.45		387	2022-01-04 04:20:00	11.373	58.38		387	2022-01-04 04:20:00	21.561	95.19		387	2022-01-04 04:20:00	1.731	87.34		387	2022-01-04 04:20:00	20.2037	92.755
	388	2022-01-04 04:30:00	21.799	98.67		388	2022-01-04 04:30:00	22.254	98.56		388	2022-01-04 04:30:00	21.274	99.35		388	2022-01-04 04:30:00	21.513	96.49		388	2022-01-04 04:30:00	20.94	99.42		388	2022-01-04 04:30:00	21.131	97.37		388	2022-01-04 04:30:00	11.786	59.21		388	2022-01-04 04:30:00	21.584	95.36		388	2022-01-04 04:30:00	1.785	87.71		388	2022-01-04 04:30:00	20.2851	93.0538
	389	2022-01-04 04:40:00	21.847	98.68		389	2022-01-04 04:40:00	22.302	98.36		389	2022-01-04 04:40:00	21.298	99.26		389	2022-01-04 04:40:00	21.537	96.39		389	2022-01-04 04:40:00	20.964	99.5		389	2022-01-04 04:40:00	21.155	97.33		389	2022-01-04 04:40:00	11.64	57.12		389	2022-01-04 04:40:00	21.608	95.31		389	2022-01-04 04:40:00	1.893	86.48		389	2022-01-04 04:40:00	20.2939	92.7438
	390	2022-01-04 04:50:00	21.847	98.03		390	2022-01-04 04:50:00	22.326	98.1		390	2022-01-04 04:50:00	21.298	99.33		390	2022-01-04 04:50:00	21.561	96.44		390	2022-01-04 04:50:00	20.988	99.47		390	2022-01-04 04:50:00	21.155	97.28		390	2022-01-04 04:50:00	11.446	58.27		390	2022-01-04 04:50:00	21.608	95.37		390	2022-01-04 04:50:00	1.812	88.12		390	2022-01-04 04:50:00	20.2786	92.7862
	391	2022-01-04 05:00:00	21.919	98.6		391	2022-01-04 05:00:00	22.35	98.59		391	2022-01-04 05:00:00	21.346	99.31		391	2022-01-04 05:00:00	21.561	96.44		391	2022-01-04 05:00:00	21.012	99.56		391	2022-01-04 05:00:00	21.179	97.42		391	2022-01-04 05:00:00	11.689	64.45		391	2022-01-04 05:00:00	21.632	95.34		391	2022-01-04 05:00:00	1.758	87		391	2022-01-04 05:00:00	20.336	93.7138
	392	2022-01-04 05:10:00	21.943	98.35		392	2022-01-04 05:10:00	22.373	98.3		392	2022-01-04 05:10:00	21.346	99.3		392	2022-01-04 05:10:00	21.584	96.41		392	2022-01-04 05:10:00	21.012	99.56		392	2022-01-04 05:10:00	21.179	97.21		392	2022-01-04 05:10:00	11.834	66.49		392	2022-01-04 05:10:00	21.632	95.24		392	2022-01-04 05:10:00	1.812	86.59		392	2022-01-04 05:10:00	20.3629	93.8575
	393	2022-01-04 05:20:00	21.991	98.44		393	2022-01-04 05:20:00	22.373	98.17		393	2022-01-04 05:20:00	21.37	99.24		393	2022-01-04 05:20:00	21.584	96.31		393	2022-01-04 05:20:00	21.012	99.56		393	2022-01-04 05:20:00	21.179	97.19		393	2022-01-04 05:20:00	11.956	67.56		393	2022-01-04 05:20:00	21.632	95.18		393	2022-01-04 05:20:00	1.839	86.89		393	2022-01-04 05:20:00	20.3871	93.9563
	394	2022-01-04 05:30:00	21.991	98.22		394	2022-01-04 05:30:00	22.397	98.06		394	2022-01-04 05:30:00	21.37	99.2		394	2022-01-04 05:30:00	21.584	96.31		394	2022-01-04 05:30:00	21.012	99.53		394	2022-01-04 05:30:00	21.203	97.23		394	2022-01-04 05:30:00	12.053	67.85		394	2022-01-04 05:30:00	21.656	94.89		394	2022-01-04 05:30:00	1.974	86.6		394	2022-01-04 05:30:00	20.4082	93.9113
	395	2022-01-04 05:40:00	22.015	98.22		395	2022-01-04 05:40:00	22.397	97.91		395	2022-01-04 05:40:00	21.37	99.14		395	2022-01-04 05:40:00	21.584	96.37		395	2022-01-04 05:40:00	21.012	99.46		395	2022-01-04 05:40:00	21.203	97.02		395	2022-01-04 05:40:00	12.149	67.44		395	2022-01-04 05:40:00	21.656	94.9		395	2022-01-04 05:40:00	1.839	86.13		395	2022-01-04 05:40:00	20.4232	93.8075
	396	2022-01-04 05:50:00	22.015	98.05		396	2022-01-04 05:50:00	22.421	98.26		396	2022-01-04 05:50:00	21.393	99.12		396	2022-01-04 05:50:00	21.584	96.15		396	2022-01-04 05:50:00	21.012	99.35		396	2022-01-04 05:50:00	21.203	96.91		396	2022-01-04 05:50:00	12.246	66.76		396	2022-01-04 05:50:00	21.656	95.16		396	2022-01-04 05:50:00	1.758	87.04		396	2022-01-04 05:50:00	20.4413	93.72
	397	2022-01-04 06:00:00	21.967	98.08		397	2022-01-04 06:00:00	22.373	97.85		397	2022-01-04 06:00:00	21.393	99.01		397	2022-01-04 06:00:00	21.584	96.11		397	2022-01-04 06:00:00	21.036	99.45		397	2022-01-04 06:00:00	21.226	97.5		397	2022-01-04 06:00:00	11.762	59.45		397	2022-01-04 06:00:00	21.632	94.42		397	2022-01-04 06:00:00	2.001	90.12		397	2022-01-04 06:00:00	20.3716	92.7338
	398	2022-01-04 06:10:00	21.919	97.85		398	2022-01-04 06:10:00	22.326	97.69		398	2022-01-04 06:10:00	21.393	99.17		398	2022-01-04 06:10:00	21.584	96.26		398	2022-01-04 06:10:00	21.012	99.44		398	2022-01-04 06:10:00	21.226	97.45		398	2022-01-04 06:10:00	11.373	59.83		398	2022-01-04 06:10:00	21.656	95.36		398	2022-01-04 06:10:00	1.974	90.46		398	2022-01-04 06:10:00	20.3111	92.8813
	399	2022-01-04 06:20:00	21.871	97.41		399	2022-01-04 06:20:00	22.302	97.52		399	2022-01-04 06:20:00	21.393	99		399	2022-01-04 06:20:00	21.584	95.88		399	2022-01-04 06:20:00	21.012	99.31		399	2022-01-04 06:20:00	21.203	96.8		399	2022-01-04 06:20:00	11.251	60.37		399	2022-01-04 06:20:00	21.632	95.1		399	2022-01-04 06:20:00	2.27	91.95		399	2022-01-04 06:20:00	20.281	92.6737
	400	2022-01-04 06:30:00	21.919	98.33		400	2022-01-04 06:30:00	22.326	98.43		400	2022-01-04 06:30:00	21.393	98.96		400	2022-01-04 06:30:00	21.584	95.65		400	2022-01-04 06:30:00	21.012	99.18		400	2022-01-04 06:30:00	21.203	96.95		400	2022-01-04 06:30:00	11.616	61.92		400	2022-01-04 06:30:00	21.632	93.68		400	2022-01-04 06:30:00	2.67	91.65		400	2022-01-04 06:30:00	20.3356	92.8875
	401	2022-01-04 06:40:00	21.967	98.58		401	2022-01-04 06:40:00	22.373	98.33		401	2022-01-04 06:40:00	21.417	99.02		401	2022-01-04 06:40:00	21.608	96.25		401	2022-01-04 06:40:00	21.036	99.25		401	2022-01-04 06:40:00	21.226	97.19		401	2022-01-04 06:40:00	11.786	61.47		401	2022-01-04 06:40:00	21.656	94.46		401	2022-01-04 06:40:00	2.963	90.17		401	2022-01-04 06:40:00	20.3836	93.0688
	402	2022-01-04 06:50:00	21.967	98.37		402	2022-01-04 06:50:00	22.421	98.31		402	2022-01-04 06:50:00	21.417	98.97		402	2022-01-04 06:50:00	21.608	96.25		402	2022-01-04 06:50:00	21.036	99.26		402	2022-01-04 06:50:00	21.226	97.18		402	2022-01-04 06:50:00	11.689	60.15		402	2022-01-04 06:50:00	21.656	93.99		402	2022-01-04 06:50:00	3.439	90.65		402	2022-01-04 06:50:00	20.3775	92.81
	403	2022-01-04 07:00:00	22.015	98.33		403	2022-01-04 07:00:00	22.421	98.17		403	2022-01-04 07:00:00	21.441	99.01		403	2022-01-04 07:00:00	21.584	96.03		403	2022-01-04 07:00:00	21.059	99.25		403	2022-01-04 07:00:00	21.203	96.94		403	2022-01-04 07:00:00	11.276	60.32		403	2022-01-04 07:00:00	21.68	94.02		403	2022-01-04 07:00:00	3.175	88.23		403	2022-01-04 07:00:00	20.3349	92.7588
	404	2022-01-04 07:10:00	22.015	98.29		404	2022-01-04 07:10:00	22.469	98.5		404	2022-01-04 07:10:00	21.441	98.92		404	2022-01-04 07:10:00	21.608	95.93		404	2022-01-04 07:10:00	21.059	99.19		404	2022-01-04 07:10:00	21.226	96.75		404	2022-01-04 07:10:00	11.032	60.34		404	2022-01-04 07:10:00	21.68	94.07		404	2022-01-04 07:10:00	2.963	88.93		404	2022-01-04 07:10:00	20.3163	92.7488
	405	2022-01-04 07:20:00	21.919	98.13		405	2022-01-04 07:20:00	22.397	97.18		405	2022-01-04 07:20:00	21.441	98.86		405	2022-01-04 07:20:00	21.632	95.89		405	2022-01-04 07:20:00	21.059	99.19		405	2022-01-04 07:20:00	21.226	97.1		405	2022-01-04 07:20:00	10.788	61.4		405	2022-01-04 07:20:00	21.68	94.23		405	2022-01-04 07:20:00	2.883	89.97		405	2022-01-04 07:20:00	20.2678	92.7475
	406	2022-01-04 07:30:00	22.015	98.29		406	2022-01-04 07:30:00	22.445	98.56		406	2022-01-04 07:30:00	21.441	98.96		406	2022-01-04 07:30:00	21.608	95.81		406	2022-01-04 07:30:00	21.059	99.13		406	2022-01-04 07:30:00	21.226	96.88		406	2022-01-04 07:30:00	10.788	60.49		406	2022-01-04 07:30:00	21.68	93.51		406	2022-01-04 07:30:00	2.83	89.17		406	2022-01-04 07:30:00	20.2828	92.7037
	407	2022-01-04 07:40:00	22.015	98.03		407	2022-01-04 07:40:00	22.469	98.63		407	2022-01-04 07:40:00	21.441	98.9		407	2022-01-04 07:40:00	21.632	96.13		407	2022-01-04 07:40:00	21.059	99.12		407	2022-01-04 07:40:00	21.226	96.82		407	2022-01-04 07:40:00	10.739	60.7		407	2022-01-04 07:40:00	21.68	94.14		407	2022-01-04 07:40:00	3.122	88.33		407	2022-01-04 07:40:00	20.2826	92.8088
	408	2022-01-04 07:50:00	22.039	98.2		408	2022-01-04 07:50:00	22.469	98.58		408	2022-01-04 07:50:00	21.441	98.97		408	2022-01-04 07:50:00	21.608	95.96		408	2022-01-04 07:50:00	21.059	99.13		408	2022-01-04 07:50:00	21.226	96.64		408	2022-01-04 07:50:00	10.764	61.28		408	2022-01-04 07:50:00	21.704	94.3		408	2022-01-04 07:50:00	3.254	89.55		408	2022-01-04 07:50:00	20.2888	92.8825
	409	2022-01-04 08:00:00	21.991	97.81		409	2022-01-04 08:00:00	22.421	97.91		409	2022-01-04 08:00:00	21.441	98.92		409	2022-01-04 08:00:00	21.656	96.16		409	2022-01-04 08:00:00	21.107	99.24		409	2022-01-04 08:00:00	21.25	97.18		409	2022-01-04 08:00:00	10.715	62.44		409	2022-01-04 08:00:00	21.704	94.35		409	2022-01-04 08:00:00	3.492	90.33		409	2022-01-04 08:00:00	20.2856	93.0013
	410	2022-01-04 08:10:00	21.943	97.19		410	2022-01-04 08:10:00	22.35	97.79		410	2022-01-04 08:10:00	21.441	98.75		410	2022-01-04 08:10:00	21.608	95.68		410	2022-01-04 08:10:00	21.083	99.35		410	2022-01-04 08:10:00	21.226	96.53		410	2022-01-04 08:10:00	10.886	63.9		410	2022-01-04 08:10:00	21.68	94.1		410	2022-01-04 08:10:00	3.833	91.06		410	2022-01-04 08:10:00	20.2771	92.9112
	411	2022-01-04 08:20:00	21.704	89.17		411	2022-01-04 08:20:00	22.134	92.83		411	2022-01-04 08:20:00	21.417	98.45		411	2022-01-04 08:20:00	21.632	95.74		411	2022-01-04 08:20:00	21.083	99.57		411	2022-01-04 08:20:00	21.226	97.24		411	2022-01-04 08:20:00	11.056	64.78		411	2022-01-04 08:20:00	21.632	92.61		411	2022-01-04 08:20:00	4.304	90.98		411	2022-01-04 08:20:00	20.2355	91.2987
	412	2022-01-04 08:30:00	21.346	83.42		412	2022-01-04 08:30:00	21.752	88.73		412	2022-01-04 08:30:00	21.322	97.64		412	2022-01-04 08:30:00	21.561	94.46		412	2022-01-04 08:30:00	21.036	99.23		412	2022-01-04 08:30:00	21.179	96.01		412	2022-01-04 08:30:00	11.349	65.85		412	2022-01-04 08:30:00	21.561	92.48		412	2022-01-04 08:30:00	4.849	90.7		412	2022-01-04 08:30:00	20.1382	89.7275
	413	2022-01-04 08:40:00	21.322	90.29		413	2022-01-04 08:40:00	21.68	90.26		413	2022-01-04 08:40:00	21.25	97.38		413	2022-01-04 08:40:00	21.513	94.56		413	2022-01-04 08:40:00	21.012	98.97		413	2022-01-04 08:40:00	21.155	95.73		413	2022-01-04 08:40:00	11.737	66.96		413	2022-01-04 08:40:00	21.489	93.86		413	2022-01-04 08:40:00	5.467	90.68		413	2022-01-04 08:40:00	20.1448	91.0013
	414	2022-01-04 08:50:00	21.274	92.62		414	2022-01-04 08:50:00	21.704	92.89		414	2022-01-04 08:50:00	21.203	96.86		414	2022-01-04 08:50:00	21.441	93.75		414	2022-01-04 08:50:00	20.964	98.55		414	2022-01-04 08:50:00	21.131	95.72		414	2022-01-04 08:50:00	12.922	96.07		414	2022-01-04 08:50:00	21.441	93.54		414	2022-01-04 08:50:00	6.994	94.11		414	2022-01-04 08:50:00	20.26	95
	415	2022-01-04 09:00:00	21.179	93.33		415	2022-01-04 09:00:00	21.632	92.32		415	2022-01-04 09:00:00	21.155	96.09		415	2022-01-04 09:00:00	21.393	93.03		415	2022-01-04 09:00:00	20.94	98.26		415	2022-01-04 09:00:00	21.083	95.69		415	2022-01-04 09:00:00	14.508	97.99		415	2022-01-04 09:00:00	21.393	92.08		415	2022-01-04 09:00:00	7.673	92.76		415	2022-01-04 09:00:00	20.4104	94.8488
	416	2022-01-04 09:10:00	21.131	92.42		416	2022-01-04 09:10:00	21.584	92.39		416	2022-01-04 09:10:00	21.107	95.94		416	2022-01-04 09:10:00	21.346	92.52		416	2022-01-04 09:10:00	20.892	97.83		416	2022-01-04 09:10:00	21.036	95.4		416	2022-01-04 09:10:00	15.273	98.47		416	2022-01-04 09:10:00	21.346	92.45		416	2022-01-04 09:10:00	8.298	92.93		416	2022-01-04 09:10:00	20.4644	94.6775
	417	2022-01-04 09:20:00	21.131	94.37		417	2022-01-04 09:20:00	21.656	93.77		417	2022-01-04 09:20:00	20.964	94.48		417	2022-01-04 09:20:00	21.203	92.5		417	2022-01-04 09:20:00	20.63	94.66		417	2022-01-04 09:20:00	20.797	92.86		417	2022-01-04 09:20:00	15.918	98.79		417	2022-01-04 09:20:00	21.226	90.49		417	2022-01-04 09:20:00	8.746	90.18		417	2022-01-04 09:20:00	20.4406	93.99
	418	2022-01-04 09:30:00	21.083	94.33		418	2022-01-04 09:30:00	21.632	93.09		418	2022-01-04 09:30:00	20.845	92.16		418	2022-01-04 09:30:00	21.036	90.39		418	2022-01-04 09:30:00	20.249	89.97		418	2022-01-04 09:30:00	20.559	90.45		418	2022-01-04 09:30:00	16.228	98.94		418	2022-01-04 09:30:00	21.059	90.78		418	2022-01-04 09:30:00	9.34	86.25		418	2022-01-04 09:30:00	20.3364	92.5138
	419	2022-01-04 09:40:00	21.059	92.41		419	2022-01-04 09:40:00	21.632	92.93		419	2022-01-04 09:40:00	20.749	92.96		419	2022-01-04 09:40:00	21.012	91.36		419	2022-01-04 09:40:00	20.249	94.9		419	2022-01-04 09:40:00	20.535	92.72		419	2022-01-04 09:40:00	16.466	99.11		419	2022-01-04 09:40:00	21.059	90.35		419	2022-01-04 09:40:00	10.029	84.81		419	2022-01-04 09:40:00	20.3451	93.3425
	420	2022-01-04 09:50:00	21.203	93.84		420	2022-01-04 09:50:00	21.656	93.13		420	2022-01-04 09:50:00	20.702	91.4		420	2022-01-04 09:50:00	20.94	89.39		420	2022-01-04 09:50:00	20.13	94.11		420	2022-01-04 09:50:00	20.368	90.07		420	2022-01-04 09:50:00	16.752	99.19		420	2022-01-04 09:50:00	21.012	89.19		420	2022-01-04 09:50:00	9.783	84.37		420	2022-01-04 09:50:00	20.3454	92.54
	421	2022-01-04 10:00:00	21.107	92.56		421	2022-01-04 10:00:00	21.632	92.46		421	2022-01-04 10:00:00	20.726	92.7		421	2022-01-04 10:00:00	20.964	90.31		421	2022-01-04 10:00:00	20.178	94.88		421	2022-01-04 10:00:00	20.416	91.11		421	2022-01-04 10:00:00	16.823	99.3		421	2022-01-04 10:00:00	21.012	89.82		421	2022-01-04 10:00:00	10.959	90.22		421	2022-01-04 10:00:00	20.3573	92.8925
	422	2022-01-04 10:10:00	21.155	93.52		422	2022-01-04 10:10:00	21.632	92.22		422	2022-01-04 10:10:00	20.749	93.06		422	2022-01-04 10:10:00	20.964	89.62		422	2022-01-04 10:10:00	20.201	94.22		422	2022-01-04 10:10:00	20.416	88.71		422	2022-01-04 10:10:00	16.799	99.39		422	2022-01-04 10:10:00	21.036	88.98		422	2022-01-04 10:10:00	11.081	77.9		422	2022-01-04 10:10:00	20.369	92.465
	423	2022-01-04 10:20:00	21.059	91.44		423	2022-01-04 10:20:00	21.561	91.4		423	2022-01-04 10:20:00	20.773	93.24		423	2022-01-04 10:20:00	20.988	89.85		423	2022-01-04 10:20:00	20.273	95.88		423	2022-01-04 10:20:00	20.463	92.46		423	2022-01-04 10:20:00	16.752	99.44		423	2022-01-04 10:20:00	21.083	90.87		423	2022-01-04 10:20:00	11.519	86		423	2022-01-04 10:20:00	20.369	93.0725
	424	2022-01-04 10:30:00	21.012	89.99		424	2022-01-04 10:30:00	21.489	89.17		424	2022-01-04 10:30:00	20.821	94.53		424	2022-01-04 10:30:00	20.988	89.85		424	2022-01-04 10:30:00	20.321	94.84		424	2022-01-04 10:30:00	20.511	92.74		424	2022-01-04 10:30:00	16.585	99.49		424	2022-01-04 10:30:00	21.179	91.43		424	2022-01-04 10:30:00	11.64	82.31		424	2022-01-04 10:30:00	20.3633	92.755
	425	2022-01-04 10:40:00	20.988	92.24		425	2022-01-04 10:40:00	21.489	90.86		425	2022-01-04 10:40:00	20.726	92.19		425	2022-01-04 10:40:00	20.964	90.37		425	2022-01-04 10:40:00	20.082	88.35		425	2022-01-04 10:40:00	20.416	90.28		425	2022-01-04 10:40:00	16.656	99.58		425	2022-01-04 10:40:00	21.107	90.04		425	2022-01-04 10:40:00	11.907	73.82		425	2022-01-04 10:40:00	20.3035	91.7387
	426	2022-01-04 10:50:00	21.059	92.98		426	2022-01-04 10:50:00	21.561	91.66		426	2022-01-04 10:50:00	20.773	93.52		426	2022-01-04 10:50:00	20.94	87.46		426	2022-01-04 10:50:00	20.249	93.55		426	2022-01-04 10:50:00	20.44	90.73		426	2022-01-04 10:50:00	16.918	99.61		426	2022-01-04 10:50:00	21.107	89.93		426	2022-01-04 10:50:00	12.319	75.14		426	2022-01-04 10:50:00	20.3809	92.43
	427	2022-01-04 11:00:00	21.036	92.36		427	2022-01-04 11:00:00	21.584	91.28		427	2022-01-04 11:00:00	20.583	90.29		427	2022-01-04 11:00:00	20.797	87.95		427	2022-01-04 11:00:00	19.916	90.27		427	2022-01-04 11:00:00	20.201	87.87		427	2022-01-04 11:00:00	17.014	99.62		427	2022-01-04 11:00:00	20.964	87.76		427	2022-01-04 11:00:00	12.536	69.39		427	2022-01-04 11:00:00	20.2619	90.925
	428	2022-01-04 11:10:00	21.107	93.37		428	2022-01-04 11:10:00	21.608	91.98		428	2022-01-04 11:10:00	20.654	91.76		428	2022-01-04 11:10:00	20.869	87.48		428	2022-01-04 11:10:00	20.035	94.4		428	2022-01-04 11:10:00	20.297	90.99		428	2022-01-04 11:10:00	17.061	99.66		428	2022-01-04 11:10:00	20.964	88.76		428	2022-01-04 11:10:00	12.609	68.68		428	2022-01-04 11:10:00	20.3244	92.3
	429	2022-01-04 11:20:00	21.155	93.18		429	2022-01-04 11:20:00	21.68	92.5		429	2022-01-04 11:20:00	20.678	91.57		429	2022-01-04 11:20:00	20.869	87.89		429	2022-01-04 11:20:00	20.082	94.53		429	2022-01-04 11:20:00	20.297	90.08		429	2022-01-04 11:20:00	17.252	99.7		429	2022-01-04 11:20:00	21.012	88.85		429	2022-01-04 11:20:00	11.907	69.94		429	2022-01-04 11:20:00	20.3781	92.2875
	430	2022-01-04 11:30:00	21.226	93.28		430	2022-01-04 11:30:00	21.728	92.9		430	2022-01-04 11:30:00	20.678	90.96		430	2022-01-04 11:30:00	20.892	87.92		430	2022-01-04 11:30:00	19.963	90.74		430	2022-01-04 11:30:00	20.273	86.81		430	2022-01-04 11:30:00	17.323	99.68		430	2022-01-04 11:30:00	21.012	88.68		430	2022-01-04 11:30:00	12.319	72.78		430	2022-01-04 11:30:00	20.3869	91.3713
	431	2022-01-04 11:40:00	21.203	93.17		431	2022-01-04 11:40:00	21.704	91.38		431	2022-01-04 11:40:00	20.606	88.39		431	2022-01-04 11:40:00	20.845	87.88		431	2022-01-04 11:40:00	19.773	86.74		431	2022-01-04 11:40:00	20.225	89.07		431	2022-01-04 11:40:00	17.252	99.72		431	2022-01-04 11:40:00	20.988	87.67		431	2022-01-04 11:40:00	11.907	67.8		431	2022-01-04 11:40:00	20.3245	90.5025
	432	2022-01-04 11:50:00	21.155	91.62		432	2022-01-04 11:50:00	21.68	90.81		432	2022-01-04 11:50:00	20.559	89.28		432	2022-01-04 11:50:00	20.749	87.43		432	2022-01-04 11:50:00	19.797	92.56		432	2022-01-04 11:50:00	20.13	89.39		432	2022-01-04 11:50:00	17.252	99.77		432	2022-01-04 11:50:00	20.869	87.95		432	2022-01-04 11:50:00	12.174	68.1		432	2022-01-04 11:50:00	20.2739	91.1013
	433	2022-01-04 12:00:00	21.155	90.66		433	2022-01-04 12:00:00	21.704	90.24		433	2022-01-04 12:00:00	20.678	92.19		433	2022-01-04 12:00:00	20.869	90.19		433	2022-01-04 12:00:00	19.987	91.58		433	2022-01-04 12:00:00	20.273	90.53		433	2022-01-04 12:00:00	17.323	99.78		433	2022-01-04 12:00:00	20.964	88.02		433	2022-01-04 12:00:00	12.319	66.44		433	2022-01-04 12:00:00	20.3691	91.6487
	434	2022-01-04 12:10:00	21.155	91.3		434	2022-01-04 12:10:00	21.704	89.45		434	2022-01-04 12:10:00	20.654	91.66		434	2022-01-04 12:10:00	20.845	89.09		434	2022-01-04 12:10:00	19.987	94.41		434	2022-01-04 12:10:00	20.321	92.16		434	2022-01-04 12:10:00	17.371	99.77		434	2022-01-04 12:10:00	20.988	88.33		434	2022-01-04 12:10:00	12.778	75.48		434	2022-01-04 12:10:00	20.3781	92.0212
	435	2022-01-04 12:20:00	21.226	91.95		435	2022-01-04 12:20:00	21.728	90.09		435	2022-01-04 12:20:00	20.726	91.88		435	2022-01-04 12:20:00	20.94	90.79		435	2022-01-04 12:20:00	20.106	94.4		435	2022-01-04 12:20:00	20.368	90.44		435	2022-01-04 12:20:00	17.371	99.8		435	2022-01-04 12:20:00	21.059	88.19		435	2022-01-04 12:20:00	12.343	67.85		435	2022-01-04 12:20:00	20.4405	92.1925
	436	2022-01-04 12:30:00	21.226	92.11		436	2022-01-04 12:30:00	21.776	90.62		436	2022-01-04 12:30:00	20.726	90.93		436	2022-01-04 12:30:00	20.892	88.6		436	2022-01-04 12:30:00	20.082	94.76		436	2022-01-04 12:30:00	20.321	90.79		436	2022-01-04 12:30:00	17.418	99.84		436	2022-01-04 12:30:00	21.012	87.05		436	2022-01-04 12:30:00	12.246	68.29		436	2022-01-04 12:30:00	20.4316	91.8375
	437	2022-01-04 12:40:00	21.203	91.48		437	2022-01-04 12:40:00	21.752	91.14		437	2022-01-04 12:40:00	20.654	90.16		437	2022-01-04 12:40:00	20.845	88.28		437	2022-01-04 12:40:00	19.821	88.68		437	2022-01-04 12:40:00	20.225	89.61		437	2022-01-04 12:40:00	17.394	99.85		437	2022-01-04 12:40:00	20.94	87.46		437	2022-01-04 12:40:00	11.834	66.6		437	2022-01-04 12:40:00	20.3543	90.8325
	438	2022-01-04 12:50:00	21.25	91.58		438	2022-01-04 12:50:00	21.752	88.82		438	2022-01-04 12:50:00	20.63	88.89		438	2022-01-04 12:50:00	20.797	88.05		438	2022-01-04 12:50:00	19.916	94.15		438	2022-01-04 12:50:00	20.201	89.42		438	2022-01-04 12:50:00	17.418	99.86		438	2022-01-04 12:50:00	20.892	86.6		438	2022-01-04 12:50:00	11.907	70.55		438	2022-01-04 12:50:00	20.357	90.9213
	439	2022-01-04 13:00:00	21.37	93.05		439	2022-01-04 13:00:00	21.847	89.68		439	2022-01-04 13:00:00	20.678	91.25		439	2022-01-04 13:00:00	20.869	86.42		439	2022-01-04 13:00:00	19.963	91.85		439	2022-01-04 13:00:00	20.249	88.25		439	2022-01-04 13:00:00	17.489	99.85		439	2022-01-04 13:00:00	20.964	87.73		439	2022-01-04 13:00:00	11.859	67.67		439	2022-01-04 13:00:00	20.4286	91.01
	440	2022-01-04 13:10:00	21.226	90.97		440	2022-01-04 13:10:00	21.823	89.58		440	2022-01-04 13:10:00	20.535	89.32		440	2022-01-04 13:10:00	20.773	88.11		440	2022-01-04 13:10:00	19.773	92.62		440	2022-01-04 13:10:00	20.154	89.19		440	2022-01-04 13:10:00	17.418	99.84		440	2022-01-04 13:10:00	20.892	87.35		440	2022-01-04 13:10:00	11.154	68.57		440	2022-01-04 13:10:00	20.3242	90.8725
	441	2022-01-04 13:20:00	21.179	90.66		441	2022-01-04 13:20:00	21.823	89.65		441	2022-01-04 13:20:00	20.678	92.7		441	2022-01-04 13:20:00	20.892	89.74		441	2022-01-04 13:20:00	20.13	97.17		441	2022-01-04 13:20:00	20.368	93.47		441	2022-01-04 13:20:00	17.323	99.88		441	2022-01-04 13:20:00	20.988	88.11		441	2022-01-04 13:20:00	10.837	69.19		441	2022-01-04 13:20:00	20.4226	92.6725
	442	2022-01-04 13:30:00	21.274	92.52		442	2022-01-04 13:30:00	21.871	91.62		442	2022-01-04 13:30:00	20.845	95.32		442	2022-01-04 13:30:00	21.059	92.07		442	2022-01-04 13:30:00	20.368	98.36		442	2022-01-04 13:30:00	20.559	94.99		442	2022-01-04 13:30:00	17.323	99.92		442	2022-01-04 13:30:00	21.155	89.02		442	2022-01-04 13:30:00	10.69	70.95		442	2022-01-04 13:30:00	20.5567	94.2275
	443	2022-01-04 13:40:00	21.298	92.41		443	2022-01-04 13:40:00	21.919	93.14		443	2022-01-04 13:40:00	20.892	95.15		443	2022-01-04 13:40:00	21.107	90.85		443	2022-01-04 13:40:00	20.463	98.21		443	2022-01-04 13:40:00	20.654	95.46		443	2022-01-04 13:40:00	17.371	99.83		443	2022-01-04 13:40:00	21.226	89.88		443	2022-01-04 13:40:00	10.593	72.33		443	2022-01-04 13:40:00	20.6163	94.3663
	444	2022-01-04 13:50:00	21.322	93.24		444	2022-01-04 13:50:00	21.919	92.74		444	2022-01-04 13:50:00	20.964	95.97		444	2022-01-04 13:50:00	21.203	93.18		444	2022-01-04 13:50:00	20.583	98.75		444	2022-01-04 13:50:00	20.726	95.59		444	2022-01-04 13:50:00	17.442	99.84		444	2022-01-04 13:50:00	21.298	90.15		444	2022-01-04 13:50:00	10.666	77.05		444	2022-01-04 13:50:00	20.6821	94.9325
	445	2022-01-04 14:00:00	21.322	93.54		445	2022-01-04 14:00:00	21.943	92.33		445	2022-01-04 14:00:00	20.988	95.95		445	2022-01-04 14:00:00	21.179	90.04		445	2022-01-04 14:00:00	20.606	98.43		445	2022-01-04 14:00:00	20.773	96.03		445	2022-01-04 14:00:00	17.418	99.87		445	2022-01-04 14:00:00	21.298	89.13		445	2022-01-04 14:00:00	10.568	80.42		445	2022-01-04 14:00:00	20.6909	94.415
	446	2022-01-04 14:10:00	21.274	91.55		446	2022-01-04 14:10:00	21.919	92.08		446	2022-01-04 14:10:00	20.916	94.09		446	2022-01-04 14:10:00	21.131	90.25		446	2022-01-04 14:10:00	20.416	96.75		446	2022-01-04 14:10:00	20.606	93.2		446	2022-01-04 14:10:00	17.513	99.85		446	2022-01-04 14:10:00	21.203	86.42		446	2022-01-04 14:10:00	10.25	74.06		446	2022-01-04 14:10:00	20.6223	93.0238
	447	2022-01-04 14:20:00	21.25	91.38		447	2022-01-04 14:20:00	21.895	91.27		447	2022-01-04 14:20:00	20.869	91.58		447	2022-01-04 14:20:00	21.012	88.2		447	2022-01-04 14:20:00	20.368	94.93		447	2022-01-04 14:20:00	20.535	91.54		447	2022-01-04 14:20:00	17.513	99.85		447	2022-01-04 14:20:00	21.083	86.81		447	2022-01-04 14:20:00	10.397	81.3		447	2022-01-04 14:20:00	20.5656	91.945
	448	2022-01-04 14:30:00	21.25	91.45		448	2022-01-04 14:30:00	21.871	91.53		448	2022-01-04 14:30:00	20.845	91.92		448	2022-01-04 14:30:00	21.036	87.5		448	2022-01-04 14:30:00	20.225	91.94		448	2022-01-04 14:30:00	20.44	90.36		448	2022-01-04 14:30:00	17.561	99.56		448	2022-01-04 14:30:00	21.083	87.23		448	2022-01-04 14:30:00	9.955	73.12		448	2022-01-04 14:30:00	20.5389	91.4363
	449	2022-01-04 14:40:00	21.25	91.99		449	2022-01-04 14:40:00	21.919	90.83		449	2022-01-04 14:40:00	20.845	92.02		449	2022-01-04 14:40:00	21.012	89.24		449	2022-01-04 14:40:00	20.297	95.99		449	2022-01-04 14:40:00	20.487	91.31		449	2022-01-04 14:40:00	17.537	99.61		449	2022-01-04 14:40:00	21.083	88.17		449	2022-01-04 14:40:00	10.225	78.8		449	2022-01-04 14:40:00	20.5537	92.395
	450	2022-01-04 14:50:00	21.298	92.09		450	2022-01-04 14:50:00	21.919	89.28		450	2022-01-04 14:50:00	20.869	90.84		450	2022-01-04 14:50:00	20.988	89.63		450	2022-01-04 14:50:00	20.225	94.12		450	2022-01-04 14:50:00	20.44	89.84		450	2022-01-04 14:50:00	17.608	99.63		450	2022-01-04 14:50:00	21.083	87.91		450	2022-01-04 14:50:00	9.931	82.4		450	2022-01-04 14:50:00	20.5538	91.6675
	451	2022-01-04 15:00:00	21.346	92.24		451	2022-01-04 15:00:00	21.943	89.72		451	2022-01-04 15:00:00	20.869	91.09		451	2022-01-04 15:00:00	21.012	90.47		451	2022-01-04 15:00:00	20.225	95.07		451	2022-01-04 15:00:00	20.487	91.52		451	2022-01-04 15:00:00	17.608	99.57		451	2022-01-04 15:00:00	21.107	87.03		451	2022-01-04 15:00:00	9.906	78.58		451	2022-01-04 15:00:00	20.5746	92.0888
	452	2022-01-04 15:10:00	21.346	93.26		452	2022-01-04 15:10:00	21.943	89.8		452	2022-01-04 15:10:00	20.845	90.81		452	2022-01-04 15:10:00	20.94	89.61		452	2022-01-04 15:10:00	20.178	94.5		452	2022-01-04 15:10:00	20.392	89.54		452	2022-01-04 15:10:00	17.585	99.59		452	2022-01-04 15:10:00	21.012	86.56		452	2022-01-04 15:10:00	9.636	75.75		452	2022-01-04 15:10:00	20.5301	91.7088
	453	2022-01-04 15:20:00	21.37	92.82		453	2022-01-04 15:20:00	21.943	88.24		453	2022-01-04 15:20:00	20.773	90.13		453	2022-01-04 15:20:00	20.916	89.01		453	2022-01-04 15:20:00	20.082	92.57		453	2022-01-04 15:20:00	20.321	88.81		453	2022-01-04 15:20:00	17.608	99.6		453	2022-01-04 15:20:00	20.988	85.98		453	2022-01-04 15:20:00	9.71	73.67		453	2022-01-04 15:20:00	20.5001	90.895
	454	2022-01-04 15:30:00	21.226	91.11		454	2022-01-04 15:30:00	21.919	88.94		454	2022-01-04 15:30:00	20.702	89.85		454	2022-01-04 15:30:00	20.845	89.2		454	2022-01-04 15:30:00	19.987	93.36		454	2022-01-04 15:30:00	20.249	89.34		454	2022-01-04 15:30:00	17.513	99.61		454	2022-01-04 15:30:00	21.012	86.84		454	2022-01-04 15:30:00	9.636	74.64		454	2022-01-04 15:30:00	20.4316	91.0312
	455	2022-01-04 15:40:00	21.346	91.55		455	2022-01-04 15:40:00	21.919	88.52		455	2022-01-04 15:40:00	20.702	89.55		455	2022-01-04 15:40:00	20.869	90.49		455	2022-01-04 15:40:00	20.035	92.57		455	2022-01-04 15:40:00	20.297	90.55		455	2022-01-04 15:40:00	17.442	99.61		455	2022-01-04 15:40:00	20.988	86.02		455	2022-01-04 15:40:00	9.611	74.88		455	2022-01-04 15:40:00	20.4497	91.1075
	456	2022-01-04 15:50:00	21.37	92.08		456	2022-01-04 15:50:00	21.895	88.59		456	2022-01-04 15:50:00	20.702	90.71		456	2022-01-04 15:50:00	20.845	88.15		456	2022-01-04 15:50:00	20.011	94.45		456	2022-01-04 15:50:00	20.249	89.78		456	2022-01-04 15:50:00	17.489	99.59		456	2022-01-04 15:50:00	20.964	87.08		456	2022-01-04 15:50:00	9.537	77.87		456	2022-01-04 15:50:00	20.4406	91.3038
	457	2022-01-04 16:00:00	21.417	92.12		457	2022-01-04 16:00:00	21.895	86.13		457	2022-01-04 16:00:00	20.702	90.83		457	2022-01-04 16:00:00	20.869	86.45		457	2022-01-04 16:00:00	19.987	91.82		457	2022-01-04 16:00:00	20.225	88.62		457	2022-01-04 16:00:00	17.537	99.55		457	2022-01-04 16:00:00	21.036	88.69		457	2022-01-04 16:00:00	9.488	74.63		457	2022-01-04 16:00:00	20.4585	90.5263
	458	2022-01-04 16:10:00	21.393	90.9		458	2022-01-04 16:10:00	21.895	87.79		458	2022-01-04 16:10:00	20.654	91.36		458	2022-01-04 16:10:00	20.869	86.61		458	2022-01-04 16:10:00	19.987	92.26		458	2022-01-04 16:10:00	20.225	88.7		458	2022-01-04 16:10:00	17.466	99.58		458	2022-01-04 16:10:00	20.988	87.98		458	2022-01-04 16:10:00	9.364	74.38		458	2022-01-04 16:10:00	20.4346	90.6475
	459	2022-01-04 16:20:00	21.37	91.77		459	2022-01-04 16:20:00	21.847	87.82		459	2022-01-04 16:20:00	20.559	91.01		459	2022-01-04 16:20:00	20.749	86.64		459	2022-01-04 16:20:00	19.797	92.75		459	2022-01-04 16:20:00	20.059	88.52		459	2022-01-04 16:20:00	17.418	99.58		459	2022-01-04 16:20:00	20.869	86.99		459	2022-01-04 16:20:00	9.167	74.54		459	2022-01-04 16:20:00	20.3335	90.635
	460	2022-01-04 16:30:00	21.632	94.65		460	2022-01-04 16:30:00	21.991	92.12		460	2022-01-04 16:30:00	20.749	94.16		460	2022-01-04 16:30:00	20.916	89.79		460	2022-01-04 16:30:00	20.201	96.57		460	2022-01-04 16:30:00	20.368	93.09		460	2022-01-04 16:30:00	16.228	99.59		460	2022-01-04 16:30:00	21.131	89.9		460	2022-01-04 16:30:00	8.895	75		460	2022-01-04 16:30:00	20.402	93.7338
	461	2022-01-04 16:40:00	21.799	94.65		461	2022-01-04 16:40:00	22.11	93.38		461	2022-01-04 16:40:00	20.869	95.48		461	2022-01-04 16:40:00	21.059	93.25		461	2022-01-04 16:40:00	20.368	97.89		461	2022-01-04 16:40:00	20.535	94.79		461	2022-01-04 16:40:00	15.727	99.67		461	2022-01-04 16:40:00	21.298	91.19		461	2022-01-04 16:40:00	8.746	75.56		461	2022-01-04 16:40:00	20.4706	95.0375
	462	2022-01-04 16:50:00	21.919	95.91		462	2022-01-04 16:50:00	22.182	93.71		462	2022-01-04 16:50:00	21.012	96.59		462	2022-01-04 16:50:00	21.155	93.03		462	2022-01-04 16:50:00	20.511	98.54		462	2022-01-04 16:50:00	20.678	95.64		462	2022-01-04 16:50:00	15.369	99.69		462	2022-01-04 16:50:00	21.393	92.4		462	2022-01-04 16:50:00	8.646	75.44		462	2022-01-04 16:50:00	20.5274	95.6888
	463	2022-01-04 17:00:00	21.967	95.83		463	2022-01-04 17:00:00	22.254	94.25		463	2022-01-04 17:00:00	21.107	97.6		463	2022-01-04 17:00:00	21.25	93.76		463	2022-01-04 17:00:00	20.654	99.06		463	2022-01-04 17:00:00	20.797	95.81		463	2022-01-04 17:00:00	15.345	99.71		463	2022-01-04 17:00:00	21.465	92.23		463	2022-01-04 17:00:00	8.547	76.13		463	2022-01-04 17:00:00	20.6049	96.0312
	464	2022-01-04 17:10:00	22.086	96.68		464	2022-01-04 17:10:00	22.302	95.05		464	2022-01-04 17:10:00	21.179	97.76		464	2022-01-04 17:10:00	21.298	94.24		464	2022-01-04 17:10:00	20.749	99.41		464	2022-01-04 17:10:00	20.869	95.98		464	2022-01-04 17:10:00	15.082	99.67		464	2022-01-04 17:10:00	21.537	92.35		464	2022-01-04 17:10:00	8.472	76.53		464	2022-01-04 17:10:00	20.6378	96.3925
	465	2022-01-04 17:20:00	22.158	96.81		465	2022-01-04 17:20:00	22.373	94.89		465	2022-01-04 17:20:00	21.25	98.12		465	2022-01-04 17:20:00	21.37	93.79		465	2022-01-04 17:20:00	20.821	99.57		465	2022-01-04 17:20:00	20.916	95.79		465	2022-01-04 17:20:00	14.675	100		465	2022-01-04 17:20:00	21.584	92.2		465	2022-01-04 17:20:00	8.423	76.29		465	2022-01-04 17:20:00	20.6434	96.3963
	466	2022-01-04 17:30:00	22.23	97.25		466	2022-01-04 17:30:00	22.421	95.29		466	2022-01-04 17:30:00	21.322	98.31		466	2022-01-04 17:30:00	21.465	95.05		466	2022-01-04 17:30:00	20.916	99.71		466	2022-01-04 17:30:00	21.036	97.11		466	2022-01-04 17:30:00	14.795	89.91		466	2022-01-04 17:30:00	21.632	93.21		466	2022-01-04 17:30:00	8.373	76.4		466	2022-01-04 17:30:00	20.7271	95.73
	467	2022-01-04 17:40:00	22.278	97.16		467	2022-01-04 17:40:00	22.469	95.62		467	2022-01-04 17:40:00	21.37	98.37		467	2022-01-04 17:40:00	21.489	94.63		467	2022-01-04 17:40:00	20.964	99.78		467	2022-01-04 17:40:00	21.083	96.38		467	2022-01-04 17:40:00	15.178	86.82		467	2022-01-04 17:40:00	21.68	94.03		467	2022-01-04 17:40:00	8.298	76.95		467	2022-01-04 17:40:00	20.8139	95.3487
	468	2022-01-04 17:50:00	22.302	96.9		468	2022-01-04 17:50:00	22.493	95.08		468	2022-01-04 17:50:00	21.417	98.28		468	2022-01-04 17:50:00	21.513	94.39		468	2022-01-04 17:50:00	21.012	99.73		468	2022-01-04 17:50:00	21.131	96.4		468	2022-01-04 17:50:00	15.464	84.76		468	2022-01-04 17:50:00	21.704	93.93		468	2022-01-04 17:50:00	8.248	77.63		468	2022-01-04 17:50:00	20.8795	94.9338
	469	2022-01-04 18:00:00	22.35	96.95		469	2022-01-04 18:00:00	22.517	95.17		469	2022-01-04 18:00:00	21.441	98.32		469	2022-01-04 18:00:00	21.561	94.94		469	2022-01-04 18:00:00	21.059	99.78		469	2022-01-04 18:00:00	21.179	96.54		469	2022-01-04 18:00:00	15.631	83.75		469	2022-01-04 18:00:00	21.728	94.02		469	2022-01-04 18:00:00	8.248	78.12		469	2022-01-04 18:00:00	20.9333	94.9337
	470	2022-01-04 18:10:00	22.35	96.76		470	2022-01-04 18:10:00	22.565	95.58		470	2022-01-04 18:10:00	21.489	98.43		470	2022-01-04 18:10:00	21.608	95.24		470	2022-01-04 18:10:00	21.107	99.89		470	2022-01-04 18:10:00	21.274	97.74		470	2022-01-04 18:10:00	15.703	82		470	2022-01-04 18:10:00	21.752	93.35		470	2022-01-04 18:10:00	8.248	79.18		470	2022-01-04 18:10:00	20.981	94.8738
	471	2022-01-04 18:20:00	22.421	97.42		471	2022-01-04 18:20:00	22.613	96.33		471	2022-01-04 18:20:00	21.561	98.58		471	2022-01-04 18:20:00	21.68	95.63		471	2022-01-04 18:20:00	21.179	99.93		471	2022-01-04 18:20:00	21.322	97.95		471	2022-01-04 18:20:00	15.775	82.61		471	2022-01-04 18:20:00	21.799	94.31		471	2022-01-04 18:20:00	8.198	79.06		471	2022-01-04 18:20:00	21.0438	95.345
	472	2022-01-04 18:30:00	22.445	97.32		472	2022-01-04 18:30:00	22.613	95.73		472	2022-01-04 18:30:00	21.584	98.65		472	2022-01-04 18:30:00	21.704	95.15		472	2022-01-04 18:30:00	21.226	99.97		472	2022-01-04 18:30:00	21.37	98.07		472	2022-01-04 18:30:00	16.371	78.36		472	2022-01-04 18:30:00	21.799	94.86		472	2022-01-04 18:30:00	8.124	78.57		472	2022-01-04 18:30:00	21.139	94.7638
	473	2022-01-04 18:40:00	22.445	97.23		473	2022-01-04 18:40:00	22.637	95.57		473	2022-01-04 18:40:00	21.608	98.6		473	2022-01-04 18:40:00	21.728	94.79		473	2022-01-04 18:40:00	21.226	99.98		473	2022-01-04 18:40:00	21.322	97.25		473	2022-01-04 18:40:00	17.823	77.41		473	2022-01-04 18:40:00	21.823	94.32		473	2022-01-04 18:40:00	8.124	78.79		473	2022-01-04 18:40:00	21.3265	94.3938
	474	2022-01-04 18:50:00	22.445	97.27		474	2022-01-04 18:50:00	22.661	95.49		474	2022-01-04 18:50:00	21.632	98.67		474	2022-01-04 18:50:00	21.752	95.28		474	2022-01-04 18:50:00	21.274	100		474	2022-01-04 18:50:00	21.417	97.95		474	2022-01-04 18:50:00	17.418	69.68		474	2022-01-04 18:50:00	21.823	93.98		474	2022-01-04 18:50:00	8.099	79.22		474	2022-01-04 18:50:00	21.3027	93.54
	475	2022-01-04 19:00:00	22.493	97.28		475	2022-01-04 19:00:00	22.685	96.16		475	2022-01-04 19:00:00	21.656	98.77		475	2022-01-04 19:00:00	21.776	95.22		475	2022-01-04 19:00:00	21.298	100		475	2022-01-04 19:00:00	21.393	97.76		475	2022-01-04 19:00:00	17.632	69.36		475	2022-01-04 19:00:00	21.847	93.97		475	2022-01-04 19:00:00	8.099	79.02		475	2022-01-04 19:00:00	21.3475	93.565
	476	2022-01-04 19:10:00	22.517	97.64		476	2022-01-04 19:10:00	22.709	96.19		476	2022-01-04 19:10:00	21.68	98.7		476	2022-01-04 19:10:00	21.823	95.66		476	2022-01-04 19:10:00	21.346	100		476	2022-01-04 19:10:00	21.465	98.12		476	2022-01-04 19:10:00	17.989	66.59		476	2022-01-04 19:10:00	21.847	93.9		476	2022-01-04 19:10:00	8.099	79.06		476	2022-01-04 19:10:00	21.422	93.35
	477	2022-01-04 19:20:00	22.517	97.37		477	2022-01-04 19:20:00	22.733	95.71		477	2022-01-04 19:20:00	21.704	98.54		477	2022-01-04 19:20:00	21.823	95.03		477	2022-01-04 19:20:00	21.346	100		477	2022-01-04 19:20:00	21.465	97.33		477	2022-01-04 19:20:00	18.06	67.38		477	2022-01-04 19:20:00	21.847	92.92		477	2022-01-04 19:20:00	8.149	79.56		477	2022-01-04 19:20:00	21.4369	93.035
	478	2022-01-04 19:30:00	22.517	96.79		478	2022-01-04 19:30:00	22.733	95.74		478	2022-01-04 19:30:00	21.704	98.39		478	2022-01-04 19:30:00	21.799	93.62		478	2022-01-04 19:30:00	21.346	99.93		478	2022-01-04 19:30:00	21.417	96.13		478	2022-01-04 19:30:00	18.821	70.01		478	2022-01-04 19:30:00	21.895	94.76		478	2022-01-04 19:30:00	8.124	80.18		478	2022-01-04 19:30:00	21.529	93.1713
	479	2022-01-04 19:40:00	22.541	96.93		479	2022-01-04 19:40:00	22.709	95.33		479	2022-01-04 19:40:00	21.704	98.39		479	2022-01-04 19:40:00	21.823	94.1		479	2022-01-04 19:40:00	21.346	99.87		479	2022-01-04 19:40:00	21.417	95.24		479	2022-01-04 19:40:00	18.964	71.63		479	2022-01-04 19:40:00	21.919	95.14		479	2022-01-04 19:40:00	8.099	80.28		479	2022-01-04 19:40:00	21.5529	93.3287
	480	2022-01-04 19:50:00	22.517	96.8		480	2022-01-04 19:50:00	22.709	95.99		480	2022-01-04 19:50:00	21.728	98.46		480	2022-01-04 19:50:00	21.847	94.68		480	2022-01-04 19:50:00	21.37	99.87		480	2022-01-04 19:50:00	21.513	96.6		480	2022-01-04 19:50:00	19.25	72.41		480	2022-01-04 19:50:00	21.895	94.35		480	2022-01-04 19:50:00	8.124	80.02		480	2022-01-04 19:50:00	21.6036	93.645
	481	2022-01-04 20:00:00	22.541	96.98		481	2022-01-04 20:00:00	22.733	95.77		481	2022-01-04 20:00:00	21.728	98.41		481	2022-01-04 20:00:00	21.871	95.05		481	2022-01-04 20:00:00	21.393	99.87		481	2022-01-04 20:00:00	21.537	97.62		481	2022-01-04 20:00:00	19.131	72.98		481	2022-01-04 20:00:00	21.895	93.49		481	2022-01-04 20:00:00	8.124	79.99		481	2022-01-04 20:00:00	21.6036	93.7713
	482	2022-01-04 20:10:00	22.565	97.27		482	2022-01-04 20:10:00	22.757	96		482	2022-01-04 20:10:00	21.752	98.67		482	2022-01-04 20:10:00	21.895	94.61		482	2022-01-04 20:10:00	21.417	100		482	2022-01-04 20:10:00	21.561	97.78		482	2022-01-04 20:10:00	19.368	72.43		482	2022-01-04 20:10:00	21.919	94.58		482	2022-01-04 20:10:00	8.149	79.89		482	2022-01-04 20:10:00	21.6543	93.9175
	483	2022-01-04 20:20:00	22.589	97.22		483	2022-01-04 20:20:00	22.757	95.96		483	2022-01-04 20:20:00	21.799	98.6		483	2022-01-04 20:20:00	21.919	95.17		483	2022-01-04 20:20:00	21.441	99.93		483	2022-01-04 20:20:00	21.584	97.94		483	2022-01-04 20:20:00	19.464	72.32		483	2022-01-04 20:20:00	21.919	93.24		483	2022-01-04 20:20:00	8.124	79.56		483	2022-01-04 20:20:00	21.684	93.7975
	484	2022-01-04 20:30:00	22.589	97.15		484	2022-01-04 20:30:00	22.781	95.8		484	2022-01-04 20:30:00	21.799	98.64		484	2022-01-04 20:30:00	21.919	95.02		484	2022-01-04 20:30:00	21.465	100		484	2022-01-04 20:30:00	21.584	98.1		484	2022-01-04 20:30:00	19.725	71.54		484	2022-01-04 20:30:00	21.943	94.72		484	2022-01-04 20:30:00	8.124	79.31		484	2022-01-04 20:30:00	21.7256	93.8712
	485	2022-01-04 20:40:00	22.589	97.33		485	2022-01-04 20:40:00	22.781	95.74		485	2022-01-04 20:40:00	21.799	98.77		485	2022-01-04 20:40:00	21.943	95.75		485	2022-01-04 20:40:00	21.465	100		485	2022-01-04 20:40:00	21.584	98.19		485	2022-01-04 20:40:00	19.892	69.91		485	2022-01-04 20:40:00	21.943	94.07		485	2022-01-04 20:40:00	8.099	79.41		485	2022-01-04 20:40:00	21.7495	93.72
	486	2022-01-04 20:50:00	22.613	97.42		486	2022-01-04 20:50:00	22.781	96.14		486	2022-01-04 20:50:00	21.799	98.75		486	2022-01-04 20:50:00	21.943	95.15		486	2022-01-04 20:50:00	21.489	100		486	2022-01-04 20:50:00	21.561	97.92		486	2022-01-04 20:50:00	20.249	68.03		486	2022-01-04 20:50:00	21.967	94.98		486	2022-01-04 20:50:00	8.099	79.18		486	2022-01-04 20:50:00	21.8002	93.5487
	487	2022-01-04 21:00:00	22.613	97.02		487	2022-01-04 21:00:00	22.781	95.51		487	2022-01-04 21:00:00	21.799	98.67		487	2022-01-04 21:00:00	21.919	94.51		487	2022-01-04 21:00:00	21.465	99.91		487	2022-01-04 21:00:00	21.513	96.21		487	2022-01-04 21:00:00	20.535	66.5		487	2022-01-04 21:00:00	21.967	95.15		487	2022-01-04 21:00:00	8.099	79		487	2022-01-04 21:00:00	21.824	92.935
	488	2022-01-04 21:10:00	22.613	97.27		488	2022-01-04 21:10:00	22.757	95.87		488	2022-01-04 21:10:00	21.776	98.63		488	2022-01-04 21:10:00	21.895	94.68		488	2022-01-04 21:10:00	21.441	99.89		488	2022-01-04 21:10:00	21.513	96.47		488	2022-01-04 21:10:00	20.773	65.22		488	2022-01-04 21:10:00	21.943	94.69		488	2022-01-04 21:10:00	8.174	79.1		488	2022-01-04 21:10:00	21.8389	92.84
	489	2022-01-04 21:20:00	22.613	97.41		489	2022-01-04 21:20:00	22.757	95.61		489	2022-01-04 21:20:00	21.776	98.68		489	2022-01-04 21:20:00	21.919	95.15		489	2022-01-04 21:20:00	21.465	99.74		489	2022-01-04 21:20:00	21.561	97.5		489	2022-01-04 21:20:00	20.964	63.92		489	2022-01-04 21:20:00	21.943	94.38		489	2022-01-04 21:20:00	8.223	78.94		489	2022-01-04 21:20:00	21.8748	92.7987
	490	2022-01-04 21:30:00	22.613	96.85		490	2022-01-04 21:30:00	22.757	95.76		490	2022-01-04 21:30:00	21.776	98.3		490	2022-01-04 21:30:00	21.895	94.56		490	2022-01-04 21:30:00	21.441	99.6		490	2022-01-04 21:30:00	21.441	94.12		490	2022-01-04 21:30:00	21.179	63.96		490	2022-01-04 21:30:00	21.943	94.82		490	2022-01-04 21:30:00	8.223	79.05		490	2022-01-04 21:30:00	21.8806	92.2463
	491	2022-01-04 21:40:00	22.589	96.59		491	2022-01-04 21:40:00	22.757	95.37		491	2022-01-04 21:40:00	21.776	98.05		491	2022-01-04 21:40:00	21.871	94.08		491	2022-01-04 21:40:00	21.417	99.39		491	2022-01-04 21:40:00	21.537	96.68		491	2022-01-04 21:40:00	20.749	55.81		491	2022-01-04 21:40:00	21.919	94.62		491	2022-01-04 21:40:00	8.198	78.99		491	2022-01-04 21:40:00	21.8269	91.3238
	492	2022-01-04 21:50:00	22.589	96.32		492	2022-01-04 21:50:00	22.757	95.94		492	2022-01-04 21:50:00	21.776	98.08		492	2022-01-04 21:50:00	21.895	96.04		492	2022-01-04 21:50:00	21.465	99.51		492	2022-01-04 21:50:00	21.513	97.79		492	2022-01-04 21:50:00	20.13	57.09		492	2022-01-04 21:50:00	21.895	93.59		492	2022-01-04 21:50:00	8.248	80.08		492	2022-01-04 21:50:00	21.7525	91.795
	493	2022-01-04 22:00:00	22.589	96.87		493	2022-01-04 22:00:00	22.757	96.2		493	2022-01-04 22:00:00	21.776	98.29		493	2022-01-04 22:00:00	21.847	95.45		493	2022-01-04 22:00:00	21.465	99.52		493	2022-01-04 22:00:00	21.489	97.5		493	2022-01-04 22:00:00	19.94	58.56		493	2022-01-04 22:00:00	21.895	93.81		493	2022-01-04 22:00:00	8.223	79.47		493	2022-01-04 22:00:00	21.7198	92.025
	494	2022-01-04 22:10:00	22.613	96.92		494	2022-01-04 22:10:00	22.781	95.48		494	2022-01-04 22:10:00	21.776	98.44		494	2022-01-04 22:10:00	21.847	94.4		494	2022-01-04 22:10:00	21.441	99.44		494	2022-01-04 22:10:00	21.513	97.82		494	2022-01-04 22:10:00	19.654	58.93		494	2022-01-04 22:10:00	21.943	95.02		494	2022-01-04 22:10:00	8.298	82.19		494	2022-01-04 22:10:00	21.696	92.0562
	495	2022-01-04 22:20:00	22.589	96.51		495	2022-01-04 22:20:00	22.733	95.5		495	2022-01-04 22:20:00	21.752	97.9		495	2022-01-04 22:20:00	21.847	94.81		495	2022-01-04 22:20:00	21.417	99.32		495	2022-01-04 22:20:00	21.441	95.39		495	2022-01-04 22:20:00	19.821	59.65		495	2022-01-04 22:20:00	21.943	95.75		495	2022-01-04 22:20:00	8.149	79.14		495	2022-01-04 22:20:00	21.6929	91.8537
	496	2022-01-04 22:30:00	22.613	97.07		496	2022-01-04 22:30:00	22.733	95.29		496	2022-01-04 22:30:00	21.776	98.05		496	2022-01-04 22:30:00	21.847	94.59		496	2022-01-04 22:30:00	21.465	99.39		496	2022-01-04 22:30:00	21.465	95.86		496	2022-01-04 22:30:00	20.273	59.2		496	2022-01-04 22:30:00	21.919	95.34		496	2022-01-04 22:30:00	8.099	78.73		496	2022-01-04 22:30:00	21.7614	91.8488
	497	2022-01-04 22:40:00	22.613	97.12		497	2022-01-04 22:40:00	22.757	95.96		497	2022-01-04 22:40:00	21.776	98.41		497	2022-01-04 22:40:00	21.847	94.8		497	2022-01-04 22:40:00	21.465	99.55		497	2022-01-04 22:40:00	21.537	96.85		497	2022-01-04 22:40:00	20.535	57.91		497	2022-01-04 22:40:00	21.919	94.94		497	2022-01-04 22:40:00	8.049	79.33		497	2022-01-04 22:40:00	21.8061	91.9425
	498	2022-01-04 22:50:00	22.589	96.44		498	2022-01-04 22:50:00	22.733	95.92		498	2022-01-04 22:50:00	21.776	98.36		498	2022-01-04 22:50:00	21.847	94.84		498	2022-01-04 22:50:00	21.465	99.61		498	2022-01-04 22:50:00	21.513	96.48		498	2022-01-04 22:50:00	20.821	57.24		498	2022-01-04 22:50:00	21.943	95.48		498	2022-01-04 22:50:00	7.974	80.4		498	2022-01-04 22:50:00	21.8359	91.7963
	499	2022-01-04 23:00:00	22.613	97.37		499	2022-01-04 23:00:00	22.757	96.3		499	2022-01-04 23:00:00	21.799	98.78		499	2022-01-04 23:00:00	21.895	95.38		499	2022-01-04 23:00:00	21.513	99.82		499	2022-01-04 23:00:00	21.608	97.46		499	2022-01-04 23:00:00	20.035	54.3		499	2022-01-04 23:00:00	21.919	94.59		499	2022-01-04 23:00:00	7.924	82.27		499	2022-01-04 23:00:00	21.7674	91.75
	500	2022-01-04 23:10:00	22.637	97.39		500	2022-01-04 23:10:00	22.757	96.22		500	2022-01-04 23:10:00	21.823	98.83		500	2022-01-04 23:10:00	21.919	95.56		500	2022-01-04 23:10:00	21.537	99.85		500	2022-01-04 23:10:00	21.608	97.54		500	2022-01-04 23:10:00	19.226	55.47		500	2022-01-04 23:10:00	21.943	94.64		500	2022-01-04 23:10:00	7.824	84.83		500	2022-01-04 23:10:00	21.6813	91.9375
	501	2022-01-04 23:20:00	22.613	97.39		501	2022-01-04 23:20:00	22.781	95.6		501	2022-01-04 23:20:00	21.823	99.03		501	2022-01-04 23:20:00	21.967	96.27		501	2022-01-04 23:20:00	21.561	100		501	2022-01-04 23:20:00	21.632	98.23		501	2022-01-04 23:20:00	18.584	57.7		501	2022-01-04 23:20:00	21.943	94.17		501	2022-01-04 23:20:00	7.849	86.16		501	2022-01-04 23:20:00	21.613	92.2987
	502	2022-01-04 23:30:00	22.613	96.58		502	2022-01-04 23:30:00	22.781	96.14		502	2022-01-04 23:30:00	21.847	98.76		502	2022-01-04 23:30:00	21.943	95.91		502	2022-01-04 23:30:00	21.537	99.96		502	2022-01-04 23:30:00	21.608	97.27		502	2022-01-04 23:30:00	17.68	57.57		502	2022-01-04 23:30:00	21.943	94.65		502	2022-01-04 23:30:00	7.699	85.91		502	2022-01-04 23:30:00	21.494	92.105
	503	2022-01-04 23:40:00	22.613	97.48		503	2022-01-04 23:40:00	22.757	95.31		503	2022-01-04 23:40:00	21.847	99.02		503	2022-01-04 23:40:00	21.943	96.33		503	2022-01-04 23:40:00	21.561	99.98		503	2022-01-04 23:40:00	21.632	98.04		503	2022-01-04 23:40:00	17.18	61.71		503	2022-01-04 23:40:00	21.967	94.88		503	2022-01-04 23:40:00	7.623	87.75		503	2022-01-04 23:40:00	21.4375	92.8438
	504	2022-01-04 23:50:00	22.613	97.04		504	2022-01-04 23:50:00	22.781	95.35		504	2022-01-04 23:50:00	21.823	98.93		504	2022-01-04 23:50:00	21.943	96.04		504	2022-01-04 23:50:00	21.537	100		504	2022-01-04 23:50:00	21.608	97.77		504	2022-01-04 23:50:00	16.871	62.71		504	2022-01-04 23:50:00	21.943	93.37		504	2022-01-04 23:50:00	7.598	88.63		504	2022-01-04 23:50:00	21.3899	92.6513
	505	2022-01-05	22.613	97.16		505	2022-01-05	22.781	95.75		505	2022-01-05	21.823	98.9		505	2022-01-05	21.919	95.63		505	2022-01-05	21.537	99.92		505	2022-01-05	21.632	97.62		505	2022-01-05	16.585	64.19		505	2022-01-05	21.967	94.27		505	2022-01-05	7.673	90.16		505	2022-01-05	21.3571	92.93
	506	2022-01-05 00:10:00	22.589	97.35		506	2022-01-05 00:10:00	22.805	95.79		506	2022-01-05 00:10:00	21.823	98.79		506	2022-01-05 00:10:00	21.943	95.75		506	2022-01-05 00:10:00	21.537	99.92		506	2022-01-05 00:10:00	21.608	97.3		506	2022-01-05 00:10:00	16.251	64.7		506	2022-01-05 00:10:00	21.943	94.53		506	2022-01-05 00:10:00	7.699	89.77		506	2022-01-05 00:10:00	21.3124	93.0162
	507	2022-01-05 00:20:00	22.565	97.06		507	2022-01-05 00:20:00	22.781	95.61		507	2022-01-05 00:20:00	21.799	98.58		507	2022-01-05 00:20:00	21.895	95.31		507	2022-01-05 00:20:00	21.513	99.74		507	2022-01-05 00:20:00	21.608	97.6		507	2022-01-05 00:20:00	16.156	66.41		507	2022-01-05 00:20:00	21.943	94.18		507	2022-01-05 00:20:00	7.849	92.03		507	2022-01-05 00:20:00	21.2825	93.0613
	508	2022-01-05 00:30:00	22.565	97.11		508	2022-01-05 00:30:00	22.781	95.33		508	2022-01-05 00:30:00	21.799	98.86		508	2022-01-05 00:30:00	21.919	96.08		508	2022-01-05 00:30:00	21.513	99.84		508	2022-01-05 00:30:00	21.608	97.9		508	2022-01-05 00:30:00	16.108	67.5		508	2022-01-05 00:30:00	21.967	95.14		508	2022-01-05 00:30:00	8.074	91.71		508	2022-01-05 00:30:00	21.2825	93.47
	509	2022-01-05 00:40:00	22.565	97.25		509	2022-01-05 00:40:00	22.757	95.38		509	2022-01-05 00:40:00	21.776	98.42		509	2022-01-05 00:40:00	21.895	95.38		509	2022-01-05 00:40:00	21.513	99.65		509	2022-01-05 00:40:00	21.561	96.9		509	2022-01-05 00:40:00	15.703	62.68		509	2022-01-05 00:40:00	21.967	95.39		509	2022-01-05 00:40:00	8.273	89.57		509	2022-01-05 00:40:00	21.2171	92.6312
	510	2022-01-05 00:50:00	22.589	97.03		510	2022-01-05 00:50:00	22.733	95.81		510	2022-01-05 00:50:00	21.776	98.47		510	2022-01-05 00:50:00	21.847	95.4		510	2022-01-05 00:50:00	21.465	99.49		510	2022-01-05 00:50:00	21.537	96.7		510	2022-01-05 00:50:00	15.56	66.4		510	2022-01-05 00:50:00	21.967	95.4		510	2022-01-05 00:50:00	7.849	89.75		510	2022-01-05 00:50:00	21.1842	93.0875
	511	2022-01-05 01:00:00	22.565	96.85		511	2022-01-05 01:00:00	22.733	95.53		511	2022-01-05 01:00:00	21.752	98.23		511	2022-01-05 01:00:00	21.823	95.09		511	2022-01-05 01:00:00	21.465	99.52		511	2022-01-05 01:00:00	21.489	96.49		511	2022-01-05 01:00:00	15.965	69.06		511	2022-01-05 01:00:00	21.967	95.43		511	2022-01-05 01:00:00	7.699	89.99		511	2022-01-05 01:00:00	21.2199	93.275
	512	2022-01-05 01:10:00	22.517	96.41		512	2022-01-05 01:10:00	22.709	95.72		512	2022-01-05 01:10:00	21.704	97.58		512	2022-01-05 01:10:00	21.752	94.96		512	2022-01-05 01:10:00	21.346	98.72		512	2022-01-05 01:10:00	21.393	95.86		512	2022-01-05 01:10:00	15.989	67.29		512	2022-01-05 01:10:00	21.943	96.03		512	2022-01-05 01:10:00	7.974	90.7		512	2022-01-05 01:10:00	21.1691	92.8212
	513	2022-01-05 01:20:00	22.517	96.16		513	2022-01-05 01:20:00	22.685	95.5		513	2022-01-05 01:20:00	21.656	96.96		513	2022-01-05 01:20:00	21.704	94.52		513	2022-01-05 01:20:00	21.322	98.24		513	2022-01-05 01:20:00	21.346	96.13		513	2022-01-05 01:20:00	15.846	66.41		513	2022-01-05 01:20:00	21.871	95.63		513	2022-01-05 01:20:00	8.174	91.47		513	2022-01-05 01:20:00	21.1184	92.4437
	514	2022-01-05 01:30:00	22.469	95.68		514	2022-01-05 01:30:00	22.637	95.1		514	2022-01-05 01:30:00	21.561	96.36		514	2022-01-05 01:30:00	21.608	93.02		514	2022-01-05 01:30:00	21.203	97.35		514	2022-01-05 01:30:00	21.25	95.43		514	2022-01-05 01:30:00	15.798	66.9		514	2022-01-05 01:30:00	21.823	95.25		514	2022-01-05 01:30:00	7.949	91.67		514	2022-01-05 01:30:00	21.0436	91.8863
	515	2022-01-05 01:40:00	22.421	95.65		515	2022-01-05 01:40:00	22.589	94.93		515	2022-01-05 01:40:00	21.537	96.09		515	2022-01-05 01:40:00	21.561	93.72		515	2022-01-05 01:40:00	21.155	97.1		515	2022-01-05 01:40:00	21.179	95.63		515	2022-01-05 01:40:00	15.775	67.05		515	2022-01-05 01:40:00	21.752	95.25		515	2022-01-05 01:40:00	7.749	90.84		515	2022-01-05 01:40:00	20.9961	91.9275
	516	2022-01-05 01:50:00	22.397	95.83		516	2022-01-05 01:50:00	22.541	94.22		516	2022-01-05 01:50:00	21.537	96.54		516	2022-01-05 01:50:00	21.513	92.79		516	2022-01-05 01:50:00	21.179	97.22		516	2022-01-05 01:50:00	21.179	95.93		516	2022-01-05 01:50:00	16.037	81.96		516	2022-01-05 01:50:00	21.752	95.27		516	2022-01-05 01:50:00	8.049	92.88		516	2022-01-05 01:50:00	21.0169	93.72
	517	2022-01-05 02:00:00	22.397	95.61		517	2022-01-05 02:00:00	22.541	94.98		517	2022-01-05 02:00:00	21.489	96.27		517	2022-01-05 02:00:00	21.489	93.17		517	2022-01-05 02:00:00	21.179	97.88		517	2022-01-05 02:00:00	21.131	95.24		517	2022-01-05 02:00:00	16.275	83.07		517	2022-01-05 02:00:00	21.704	94.9		517	2022-01-05 02:00:00	7.974	92.66		517	2022-01-05 02:00:00	21.0256	93.89
	518	2022-01-05 02:10:00	22.35	95.47		518	2022-01-05 02:10:00	22.541	94.23		518	2022-01-05 02:10:00	21.465	95.94		518	2022-01-05 02:10:00	21.465	93.02		518	2022-01-05 02:10:00	21.155	97.39		518	2022-01-05 02:10:00	21.083	95.18		518	2022-01-05 02:10:00	16.418	86.5		518	2022-01-05 02:10:00	21.728	94.98		518	2022-01-05 02:10:00	8.696	93.99		518	2022-01-05 02:10:00	21.0256	94.0888
	519	2022-01-05 02:20:00	22.326	95.54		519	2022-01-05 02:20:00	22.517	94.73		519	2022-01-05 02:20:00	21.465	96.74		519	2022-01-05 02:20:00	21.489	93.9		519	2022-01-05 02:20:00	21.155	97.68		519	2022-01-05 02:20:00	21.107	95.88		519	2022-01-05 02:20:00	16.49	84.4		519	2022-01-05 02:20:00	21.704	94.56		519	2022-01-05 02:20:00	7.699	93.28		519	2022-01-05 02:20:00	21.0316	94.1788
	520	2022-01-05 02:30:00	22.35	95.58		520	2022-01-05 02:30:00	22.493	94.75		520	2022-01-05 02:30:00	21.465	96.75		520	2022-01-05 02:30:00	21.417	91.87		520	2022-01-05 02:30:00	21.131	97.65		520	2022-01-05 02:30:00	21.059	95.78		520	2022-01-05 02:30:00	16.49	77.43		520	2022-01-05 02:30:00	21.68	94.19		520	2022-01-05 02:30:00	7.749	92.98		520	2022-01-05 02:30:00	21.0106	93
	521	2022-01-05 02:40:00	22.302	95.49		521	2022-01-05 02:40:00	22.469	95.01		521	2022-01-05 02:40:00	21.37	95.87		521	2022-01-05 02:40:00	21.37	92.83		521	2022-01-05 02:40:00	21.036	97.17		521	2022-01-05 02:40:00	20.964	95.72		521	2022-01-05 02:40:00	16.585	77.28		521	2022-01-05 02:40:00	21.632	94.41		521	2022-01-05 02:40:00	7.347	90.91		521	2022-01-05 02:40:00	20.966	92.9725
	522	2022-01-05 02:50:00	22.302	95.64		522	2022-01-05 02:50:00	22.469	94.57		522	2022-01-05 02:50:00	21.37	95.93		522	2022-01-05 02:50:00	21.322	92.36		522	2022-01-05 02:50:00	21.012	96.89		522	2022-01-05 02:50:00	20.964	95.59		522	2022-01-05 02:50:00	16.704	78.65		522	2022-01-05 02:50:00	21.584	94.23		522	2022-01-05 02:50:00	7.12	90.23		522	2022-01-05 02:50:00	20.9659	92.9825
	523	2022-01-05 03:00:00	22.278	95.33		523	2022-01-05 03:00:00	22.421	94.64		523	2022-01-05 03:00:00	21.298	95.08		523	2022-01-05 03:00:00	21.25	91.65		523	2022-01-05 03:00:00	20.916	96.3		523	2022-01-05 03:00:00	20.869	94.58		523	2022-01-05 03:00:00	16.799	79.44		523	2022-01-05 03:00:00	21.561	94.04		523	2022-01-05 03:00:00	6.994	90.64		523	2022-01-05 03:00:00	20.924	92.6325
	524	2022-01-05 03:10:00	22.278	95.49		524	2022-01-05 03:10:00	22.421	94.67		524	2022-01-05 03:10:00	21.298	95.47		524	2022-01-05 03:10:00	21.25	91.84		524	2022-01-05 03:10:00	20.964	97.06		524	2022-01-05 03:10:00	20.892	95.36		524	2022-01-05 03:10:00	16.799	80.74		524	2022-01-05 03:10:00	21.561	93.99		524	2022-01-05 03:10:00	6.969	91.9		524	2022-01-05 03:10:00	20.9329	93.0775
	525	2022-01-05 03:20:00	22.182	94.66		525	2022-01-05 03:20:00	22.35	94.21		525	2022-01-05 03:20:00	21.274	95.56		525	2022-01-05 03:20:00	21.179	91.29		525	2022-01-05 03:20:00	20.916	96.32		525	2022-01-05 03:20:00	20.797	94.55		525	2022-01-05 03:20:00	16.942	88.42		525	2022-01-05 03:20:00	21.513	93.57		525	2022-01-05 03:20:00	6.792	90.37		525	2022-01-05 03:20:00	20.8941	93.5725
	526	2022-01-05 03:30:00	22.11	94.51		526	2022-01-05 03:30:00	22.278	94.25		526	2022-01-05 03:30:00	21.203	94.93		526	2022-01-05 03:30:00	21.131	92.29		526	2022-01-05 03:30:00	20.869	96.39		526	2022-01-05 03:30:00	20.749	95.21		526	2022-01-05 03:30:00	16.942	90.44		526	2022-01-05 03:30:00	21.489	93.72		526	2022-01-05 03:30:00	6.792	90.68		526	2022-01-05 03:30:00	20.8464	93.9675
	527	2022-01-05 03:40:00	22.134	94.63		527	2022-01-05 03:40:00	22.302	94.13		527	2022-01-05 03:40:00	21.226	94.83		527	2022-01-05 03:40:00	21.083	91.95		527	2022-01-05 03:40:00	20.869	96.48		527	2022-01-05 03:40:00	20.726	94.61		527	2022-01-05 03:40:00	17.014	94.12		527	2022-01-05 03:40:00	21.417	92.83		527	2022-01-05 03:40:00	6.742	91.02		527	2022-01-05 03:40:00	20.8464	94.1975
	528	2022-01-05 03:50:00	22.11	94.69		528	2022-01-05 03:50:00	22.254	93.91		528	2022-01-05 03:50:00	21.179	94.92		528	2022-01-05 03:50:00	21.036	91.72		528	2022-01-05 03:50:00	20.773	95.81		528	2022-01-05 03:50:00	20.678	94.45		528	2022-01-05 03:50:00	17.18	95.43		528	2022-01-05 03:50:00	21.393	93.28		528	2022-01-05 03:50:00	6.59	90.43		528	2022-01-05 03:50:00	20.8254	94.2763
	529	2022-01-05 04:00:00	21.991	93.75		529	2022-01-05 04:00:00	22.182	93.45		529	2022-01-05 04:00:00	21.107	94.96		529	2022-01-05 04:00:00	20.988	91.88		529	2022-01-05 04:00:00	20.797	96.03		529	2022-01-05 04:00:00	20.678	94.62		529	2022-01-05 04:00:00	16.942	90.06		529	2022-01-05 04:00:00	21.346	92.89		529	2022-01-05 04:00:00	6.716	92.7		529	2022-01-05 04:00:00	20.7539	93.455
	530	2022-01-05 04:10:00	21.967	94.04		530	2022-01-05 04:10:00	22.158	92.98		530	2022-01-05 04:10:00	21.059	94.12		530	2022-01-05 04:10:00	20.892	92.13		530	2022-01-05 04:10:00	20.702	95.21		530	2022-01-05 04:10:00	20.559	94.23		530	2022-01-05 04:10:00	16.799	87.32		530	2022-01-05 04:10:00	21.298	92.73		530	2022-01-05 04:10:00	6.336	91.06		530	2022-01-05 04:10:00	20.6792	92.845
	531	2022-01-05 04:20:00	22.015	93.86		531	2022-01-05 04:20:00	22.158	93.65		531	2022-01-05 04:20:00	21.083	94.74		531	2022-01-05 04:20:00	20.916	91.55		531	2022-01-05 04:20:00	20.63	95.99		531	2022-01-05 04:20:00	20.559	94.96		531	2022-01-05 04:20:00	16.775	85.11		531	2022-01-05 04:20:00	21.322	93.16		531	2022-01-05 04:20:00	6.285	90.8		531	2022-01-05 04:20:00	20.6822	92.8775
	532	2022-01-05 04:30:00	22.015	95		532	2022-01-05 04:30:00	22.062	92.22		532	2022-01-05 04:30:00	20.94	93.47		532	2022-01-05 04:30:00	20.749	90.21		532	2022-01-05 04:30:00	20.463	94.87		532	2022-01-05 04:30:00	20.392	93.28		532	2022-01-05 04:30:00	16.966	89.85		532	2022-01-05 04:30:00	21.179	91.18		532	2022-01-05 04:30:00	6.056	90.54		532	2022-01-05 04:30:00	20.5957	92.51
	533	2022-01-05 04:40:00	21.967	93.78		533	2022-01-05 04:40:00	22.086	94.3		533	2022-01-05 04:40:00	20.94	93.98		533	2022-01-05 04:40:00	20.749	90.88		533	2022-01-05 04:40:00	20.463	95.32		533	2022-01-05 04:40:00	20.344	94.06		533	2022-01-05 04:40:00	16.942	84.68		533	2022-01-05 04:40:00	21.179	91.59		533	2022-01-05 04:40:00	6.03	90.64		533	2022-01-05 04:40:00	20.5837	92.3238
	534	2022-01-05 04:50:00	21.967	94		534	2022-01-05 04:50:00	22.062	93.24		534	2022-01-05 04:50:00	20.916	93.76		534	2022-01-05 04:50:00	20.749	91.93		534	2022-01-05 04:50:00	20.392	95.05		534	2022-01-05 04:50:00	20.297	94.48		534	2022-01-05 04:50:00	16.942	83.98		534	2022-01-05 04:50:00	21.179	92.77		534	2022-01-05 04:50:00	5.877	90.4		534	2022-01-05 04:50:00	20.563	92.4013
	535	2022-01-05 05:00:00	21.991	94.71		535	2022-01-05 05:00:00	22.062	93.89		535	2022-01-05 05:00:00	20.94	94.62		535	2022-01-05 05:00:00	20.726	91.11		535	2022-01-05 05:00:00	20.463	95.79		535	2022-01-05 05:00:00	20.321	94.73		535	2022-01-05 05:00:00	16.895	82.77		535	2022-01-05 05:00:00	21.179	92.49		535	2022-01-05 05:00:00	5.852	90.94		535	2022-01-05 05:00:00	20.5721	92.5138
	536	2022-01-05 05:10:00	21.967	94.26		536	2022-01-05 05:10:00	22.039	93.84		536	2022-01-05 05:10:00	20.916	94.31		536	2022-01-05 05:10:00	20.749	91.66		536	2022-01-05 05:10:00	20.463	96.07		536	2022-01-05 05:10:00	20.321	94.69		536	2022-01-05 05:10:00	16.895	84.3		536	2022-01-05 05:10:00	21.226	92.45		536	2022-01-05 05:10:00	5.775	91.42		536	2022-01-05 05:10:00	20.572	92.6975
	537	2022-01-05 05:20:00	21.967	94.57		537	2022-01-05 05:20:00	22.062	94.24		537	2022-01-05 05:20:00	20.94	94.74		537	2022-01-05 05:20:00	20.773	92.25		537	2022-01-05 05:20:00	20.463	95.99		537	2022-01-05 05:20:00	20.321	94.73		537	2022-01-05 05:20:00	16.942	83.79		537	2022-01-05 05:20:00	21.226	93.06		537	2022-01-05 05:20:00	5.647	90.75		537	2022-01-05 05:20:00	20.5867	92.9212
	538	2022-01-05 05:30:00	21.967	94.04		538	2022-01-05 05:30:00	22.015	93.3		538	2022-01-05 05:30:00	20.869	93.8		538	2022-01-05 05:30:00	20.678	91.79		538	2022-01-05 05:30:00	20.344	94.59		538	2022-01-05 05:30:00	20.225	94.34		538	2022-01-05 05:30:00	16.918	84.28		538	2022-01-05 05:30:00	21.179	92.64		538	2022-01-05 05:30:00	5.493	90.26		538	2022-01-05 05:30:00	20.5244	92.3475
	539	2022-01-05 05:40:00	21.943	93.72		539	2022-01-05 05:40:00	21.967	93.18		539	2022-01-05 05:40:00	20.845	93.54		539	2022-01-05 05:40:00	20.63	91.27		539	2022-01-05 05:40:00	20.273	94.96		539	2022-01-05 05:40:00	20.13	93.42		539	2022-01-05 05:40:00	16.966	84.72		539	2022-01-05 05:40:00	21.083	91.57		539	2022-01-05 05:40:00	5.442	90.66		539	2022-01-05 05:40:00	20.4796	92.0475
	540	2022-01-05 05:50:00	21.847	93.68		540	2022-01-05 05:50:00	21.919	93.04		540	2022-01-05 05:50:00	20.773	93.67		540	2022-01-05 05:50:00	20.535	90.65		540	2022-01-05 05:50:00	20.154	94.82		540	2022-01-05 05:50:00	20.035	93.73		540	2022-01-05 05:50:00	17.037	82.95		540	2022-01-05 05:50:00	21.036	92.36		540	2022-01-05 05:50:00	5.262	90.21		540	2022-01-05 05:50:00	20.417	91.8625
	541	2022-01-05 06:00:00	21.895	94.26		541	2022-01-05 06:00:00	21.919	93.25		541	2022-01-05 06:00:00	20.773	93.33		541	2022-01-05 06:00:00	20.511	91.31		541	2022-01-05 06:00:00	20.225	94.75		541	2022-01-05 06:00:00	20.082	94.09		541	2022-01-05 06:00:00	16.752	77.25		541	2022-01-05 06:00:00	21.036	91.96		541	2022-01-05 06:00:00	5.159	90.31		541	2022-01-05 06:00:00	20.3991	91.275
	542	2022-01-05 06:10:00	21.919	94.92		542	2022-01-05 06:10:00	21.967	93.8		542	2022-01-05 06:10:00	20.797	94.25		542	2022-01-05 06:10:00	20.606	91.99		542	2022-01-05 06:10:00	20.273	96.17		542	2022-01-05 06:10:00	20.154	94.94		542	2022-01-05 06:10:00	16.609	75.97		542	2022-01-05 06:10:00	21.107	93.01		542	2022-01-05 06:10:00	5.184	90.48		542	2022-01-05 06:10:00	20.429	91.8813
	543	2022-01-05 06:20:00	21.871	94.07		543	2022-01-05 06:20:00	21.943	93.17		543	2022-01-05 06:20:00	20.773	93.69		543	2022-01-05 06:20:00	20.535	91.89		543	2022-01-05 06:20:00	20.178	94.98		543	2022-01-05 06:20:00	20.059	93.75		543	2022-01-05 06:20:00	16.514	78.45		543	2022-01-05 06:20:00	21.083	92.63		543	2022-01-05 06:20:00	5.339	91.05		543	2022-01-05 06:20:00	20.3695	91.5787
	544	2022-01-05 06:30:00	21.823	93.93		544	2022-01-05 06:30:00	21.895	93.56		544	2022-01-05 06:30:00	20.726	94.38		544	2022-01-05 06:30:00	20.511	91.33		544	2022-01-05 06:30:00	20.178	95.46		544	2022-01-05 06:30:00	20.035	94.26		544	2022-01-05 06:30:00	16.394	85.83		544	2022-01-05 06:30:00	21.059	92.68		544	2022-01-05 06:30:00	5.107	90.38		544	2022-01-05 06:30:00	20.3276	92.6788
	545	2022-01-05 06:40:00	21.823	94.61		545	2022-01-05 06:40:00	21.895	94		545	2022-01-05 06:40:00	20.749	94.37		545	2022-01-05 06:40:00	20.511	92.55		545	2022-01-05 06:40:00	20.201	95.53		545	2022-01-05 06:40:00	20.059	94.77		545	2022-01-05 06:40:00	16.49	93.78		545	2022-01-05 06:40:00	21.059	92.74		545	2022-01-05 06:40:00	5.133	90.95		545	2022-01-05 06:40:00	20.3484	94.0438
	546	2022-01-05 06:50:00	21.823	94.31		546	2022-01-05 06:50:00	21.895	93.6		546	2022-01-05 06:50:00	20.702	93.77		546	2022-01-05 06:50:00	20.44	91.11		546	2022-01-05 06:50:00	20.154	95.32		546	2022-01-05 06:50:00	20.011	94.24		546	2022-01-05 06:50:00	16.514	90.1		546	2022-01-05 06:50:00	21.012	91.85		546	2022-01-05 06:50:00	5.467	91.17		546	2022-01-05 06:50:00	20.3189	93.0375
	547	2022-01-05 07:00:00	21.823	94.54		547	2022-01-05 07:00:00	21.871	93.83		547	2022-01-05 07:00:00	20.726	94.8		547	2022-01-05 07:00:00	20.487	91.7		547	2022-01-05 07:00:00	20.201	95.93		547	2022-01-05 07:00:00	20.011	94.25		547	2022-01-05 07:00:00	15.965	73.21		547	2022-01-05 07:00:00	21.036	92.83		547	2022-01-05 07:00:00	5.236	90.77		547	2022-01-05 07:00:00	20.265	91.3863
	548	2022-01-05 07:10:00	21.799	94.53		548	2022-01-05 07:10:00	21.847	93.67		548	2022-01-05 07:10:00	20.678	94.1		548	2022-01-05 07:10:00	20.416	91.95		548	2022-01-05 07:10:00	20.106	95.42		548	2022-01-05 07:10:00	20.011	94.82		548	2022-01-05 07:10:00	15.727	72.06		548	2022-01-05 07:10:00	20.964	92.63		548	2022-01-05 07:10:00	5.055	90.89		548	2022-01-05 07:10:00	20.1935	91.1475
	549	2022-01-05 07:20:00	21.847	94.62		549	2022-01-05 07:20:00	21.895	94.36		549	2022-01-05 07:20:00	20.726	94.62		549	2022-01-05 07:20:00	20.487	91.1		549	2022-01-05 07:20:00	20.201	96.26		549	2022-01-05 07:20:00	20.059	95.07		549	2022-01-05 07:20:00	15.894	75.17		549	2022-01-05 07:20:00	21.036	92.47		549	2022-01-05 07:20:00	5.081	91.19		549	2022-01-05 07:20:00	20.2681	91.7087
	550	2022-01-05 07:30:00	21.871	94.76		550	2022-01-05 07:30:00	21.943	94.65		550	2022-01-05 07:30:00	20.773	94.17		550	2022-01-05 07:30:00	20.511	90.89		550	2022-01-05 07:30:00	20.249	95.81		550	2022-01-05 07:30:00	20.059	95		550	2022-01-05 07:30:00	15.608	66.19		550	2022-01-05 07:30:00	21.059	92.98		550	2022-01-05 07:30:00	5.184	91.08		550	2022-01-05 07:30:00	20.2591	90.5563
	551	2022-01-05 07:40:00	21.728	93.91		551	2022-01-05 07:40:00	21.871	93.64		551	2022-01-05 07:40:00	20.773	94.95		551	2022-01-05 07:40:00	20.511	91.7		551	2022-01-05 07:40:00	20.273	96.42		551	2022-01-05 07:40:00	20.082	94.86		551	2022-01-05 07:40:00	15.703	81.79		551	2022-01-05 07:40:00	21.059	92.77		551	2022-01-05 07:40:00	5.081	90.68		551	2022-01-05 07:40:00	20.25	92.505
	552	2022-01-05 07:50:00	21.776	95.16		552	2022-01-05 07:50:00	21.919	94		552	2022-01-05 07:50:00	20.773	94.98		552	2022-01-05 07:50:00	20.606	93.02		552	2022-01-05 07:50:00	20.297	96.73		552	2022-01-05 07:50:00	20.154	95.59		552	2022-01-05 07:50:00	15.775	91.12		552	2022-01-05 07:50:00	21.083	92.9		552	2022-01-05 07:50:00	5.081	90.92		552	2022-01-05 07:50:00	20.2979	94.1875
	553	2022-01-05 08:00:00	21.776	93.8		553	2022-01-05 08:00:00	21.871	93.44		553	2022-01-05 08:00:00	20.749	94.56		553	2022-01-05 08:00:00	20.583	91.67		553	2022-01-05 08:00:00	20.321	96.41		553	2022-01-05 08:00:00	20.154	94.88		553	2022-01-05 08:00:00	15.87	94.11		553	2022-01-05 08:00:00	21.083	92.46		553	2022-01-05 08:00:00	5.081	91.27		553	2022-01-05 08:00:00	20.3009	93.9163
	554	2022-01-05 08:10:00	21.799	94.32		554	2022-01-05 08:10:00	21.847	93.7		554	2022-01-05 08:10:00	20.678	94.68		554	2022-01-05 08:10:00	20.511	90.66		554	2022-01-05 08:10:00	20.321	96.26		554	2022-01-05 08:10:00	20.106	94.88		554	2022-01-05 08:10:00	16.037	95.53		554	2022-01-05 08:10:00	21.036	92.44		554	2022-01-05 08:10:00	5.493	93.54		554	2022-01-05 08:10:00	20.2919	94.0588
	555	2022-01-05 08:20:00	21.752	94.12		555	2022-01-05 08:20:00	21.847	92.58		555	2022-01-05 08:20:00	20.702	95.15		555	2022-01-05 08:20:00	20.535	91.97		555	2022-01-05 08:20:00	20.392	96.85		555	2022-01-05 08:20:00	20.154	95.07		555	2022-01-05 08:20:00	15.87	92.4		555	2022-01-05 08:20:00	21.012	91.89		555	2022-01-05 08:20:00	5.442	92.73		555	2022-01-05 08:20:00	20.283	93.7537
	556	2022-01-05 08:30:00	21.68	92.65		556	2022-01-05 08:30:00	21.823	93.91		556	2022-01-05 08:30:00	20.654	94.27		556	2022-01-05 08:30:00	20.487	91.48		556	2022-01-05 08:30:00	20.344	95.75		556	2022-01-05 08:30:00	20.13	94.68		556	2022-01-05 08:30:00	15.536	77.13		556	2022-01-05 08:30:00	21.036	91.77		556	2022-01-05 08:30:00	5.339	91.82		556	2022-01-05 08:30:00	20.2112	91.455
	557	2022-01-05 08:40:00	21.608	93.74		557	2022-01-05 08:40:00	21.799	91.99		557	2022-01-05 08:40:00	20.654	94.09		557	2022-01-05 08:40:00	20.44	91.21		557	2022-01-05 08:40:00	20.344	95.81		557	2022-01-05 08:40:00	20.13	94.36		557	2022-01-05 08:40:00	15.536	83.85		557	2022-01-05 08:40:00	20.988	91.19		557	2022-01-05 08:40:00	5.416	92.43		557	2022-01-05 08:40:00	20.1874	92.03
	558	2022-01-05 08:50:00	21.608	91.79		558	2022-01-05 08:50:00	21.728	92.49		558	2022-01-05 08:50:00	20.559	92.98		558	2022-01-05 08:50:00	20.368	89.85		558	2022-01-05 08:50:00	20.201	94.47		558	2022-01-05 08:50:00	20.035	94.11		558	2022-01-05 08:50:00	15.488	76.45		558	2022-01-05 08:50:00	20.964	91.54		558	2022-01-05 08:50:00	5.467	92.99		558	2022-01-05 08:50:00	20.1189	90.46
	559	2022-01-05 09:00:00	21.608	94.24		559	2022-01-05 09:00:00	21.776	92.2		559	2022-01-05 09:00:00	20.63	93.97		559	2022-01-05 09:00:00	20.487	90.8		559	2022-01-05 09:00:00	20.368	96.23		559	2022-01-05 09:00:00	20.13	94.72		559	2022-01-05 09:00:00	15.369	72.82		559	2022-01-05 09:00:00	21.012	92.45		559	2022-01-05 09:00:00	5.236	91.76		559	2022-01-05 09:00:00	20.1725	90.9288
	560	2022-01-05 09:10:00	21.465	92.56		560	2022-01-05 09:10:00	21.704	90.25		560	2022-01-05 09:10:00	20.583	93.9		560	2022-01-05 09:10:00	20.463	91.38		560	2022-01-05 09:10:00	20.321	96		560	2022-01-05 09:10:00	20.13	94.87		560	2022-01-05 09:10:00	15.679	95.75		560	2022-01-05 09:10:00	20.964	91.48		560	2022-01-05 09:10:00	5.416	92.31		560	2022-01-05 09:10:00	20.1636	93.2738
	561	2022-01-05 09:20:00	21.441	92.04		561	2022-01-05 09:20:00	21.632	90.55		561	2022-01-05 09:20:00	20.535	93.29		561	2022-01-05 09:20:00	20.344	90.07		561	2022-01-05 09:20:00	20.178	94.62		561	2022-01-05 09:20:00	20.011	94.41		561	2022-01-05 09:20:00	15.989	97.62		561	2022-01-05 09:20:00	20.869	91.54		561	2022-01-05 09:20:00	5.133	90.8		561	2022-01-05 09:20:00	20.1249	93.0175
	562	2022-01-05 09:30:00	21.393	93.3		562	2022-01-05 09:30:00	21.632	90.58		562	2022-01-05 09:30:00	20.559	94.28		562	2022-01-05 09:30:00	20.368	90.08		562	2022-01-05 09:30:00	20.297	95.77		562	2022-01-05 09:30:00	20.059	93.71		562	2022-01-05 09:30:00	16.18	98.25		562	2022-01-05 09:30:00	20.845	90.29		562	2022-01-05 09:30:00	5.081	90.87		562	2022-01-05 09:30:00	20.1666	93.2825
	563	2022-01-05 09:40:00	21.37	92.12		563	2022-01-05 09:40:00	21.608	89.84		563	2022-01-05 09:40:00	20.559	94.18		563	2022-01-05 09:40:00	20.321	88.89		563	2022-01-05 09:40:00	20.249	95.01		563	2022-01-05 09:40:00	20.035	93.81		563	2022-01-05 09:40:00	16.299	98.63		563	2022-01-05 09:40:00	20.869	89.91		563	2022-01-05 09:40:00	4.978	90.43		563	2022-01-05 09:40:00	20.1638	92.7987
	564	2022-01-05 09:50:00	21.274	91.51		564	2022-01-05 09:50:00	21.537	91.59		564	2022-01-05 09:50:00	20.463	93.42		564	2022-01-05 09:50:00	20.249	89.44		564	2022-01-05 09:50:00	20.154	94.68		564	2022-01-05 09:50:00	19.987	94.36		564	2022-01-05 09:50:00	16.299	98.84		564	2022-01-05 09:50:00	20.821	91.78		564	2022-01-05 09:50:00	4.978	91.17		564	2022-01-05 09:50:00	20.098	93.2025
	565	2022-01-05 10:00:00	21.203	90.24		565	2022-01-05 10:00:00	21.513	88.6		565	2022-01-05 10:00:00	20.249	90.49		565	2022-01-05 10:00:00	20.13	87.69		565	2022-01-05 10:00:00	19.678	91.01		565	2022-01-05 10:00:00	19.702	91.04		565	2022-01-05 10:00:00	16.299	98.96		565	2022-01-05 10:00:00	20.726	90.73		565	2022-01-05 10:00:00	4.926	90.75		565	2022-01-05 10:00:00	19.9375	91.095
	566	2022-01-05 10:10:00	21.036	91.98		566	2022-01-05 10:10:00	21.393	88.74		566	2022-01-05 10:10:00	20.106	91.24		566	2022-01-05 10:10:00	20.106	87.69		566	2022-01-05 10:10:00	19.487	93.01		566	2022-01-05 10:10:00	19.559	91.08		566	2022-01-05 10:10:00	16.347	99.15		566	2022-01-05 10:10:00	20.606	90.31		566	2022-01-05 10:10:00	5.107	91.18		566	2022-01-05 10:10:00	19.83	91.65
	567	2022-01-05 10:20:00	21.012	90.58		567	2022-01-05 10:20:00	21.37	87.71		567	2022-01-05 10:20:00	19.987	90.33		567	2022-01-05 10:20:00	20.106	86.91		567	2022-01-05 10:20:00	19.25	90.87		567	2022-01-05 10:20:00	19.44	89.39		567	2022-01-05 10:20:00	16.347	99.3		567	2022-01-05 10:20:00	20.535	89.74		567	2022-01-05 10:20:00	4.978	90.5		567	2022-01-05 10:20:00	19.7559	90.6037
	568	2022-01-05 10:30:00	20.916	91.34		568	2022-01-05 10:30:00	21.274	87.95		568	2022-01-05 10:30:00	19.868	91.11		568	2022-01-05 10:30:00	20.059	85.96		568	2022-01-05 10:30:00	19.083	92.79		568	2022-01-05 10:30:00	19.345	89.82		568	2022-01-05 10:30:00	16.299	99.33		568	2022-01-05 10:30:00	20.487	89.83		568	2022-01-05 10:30:00	5.107	91.74		568	2022-01-05 10:30:00	19.6664	91.0163
	569	2022-01-05 10:40:00	20.892	89.79		569	2022-01-05 10:40:00	21.274	88.87		569	2022-01-05 10:40:00	19.844	90.68		569	2022-01-05 10:40:00	19.94	87.11		569	2022-01-05 10:40:00	18.94	90.75		569	2022-01-05 10:40:00	19.226	88.17		569	2022-01-05 10:40:00	16.299	99.45		569	2022-01-05 10:40:00	20.463	89.21		569	2022-01-05 10:40:00	5.133	91.31		569	2022-01-05 10:40:00	19.6097	90.5038
	570	2022-01-05 10:50:00	20.773	89.27		570	2022-01-05 10:50:00	21.203	88.97		570	2022-01-05 10:50:00	19.654	90.23		570	2022-01-05 10:50:00	19.868	85.6		570	2022-01-05 10:50:00	18.631	92.87		570	2022-01-05 10:50:00	19.035	89.19		570	2022-01-05 10:50:00	16.204	99.53		570	2022-01-05 10:50:00	20.368	89.51		570	2022-01-05 10:50:00	5.365	92.03		570	2022-01-05 10:50:00	19.467	90.6463
	571	2022-01-05 11:00:00	20.797	88.03		571	2022-01-05 11:00:00	21.155	88.63		571	2022-01-05 11:00:00	19.654	90.32		571	2022-01-05 11:00:00	19.725	87.1		571	2022-01-05 11:00:00	18.607	91.6		571	2022-01-05 11:00:00	18.964	88.94		571	2022-01-05 11:00:00	16.132	99.57		571	2022-01-05 11:00:00	20.344	88.68		571	2022-01-05 11:00:00	5.159	90.66		571	2022-01-05 11:00:00	19.4222	90.3588
	572	2022-01-05 11:10:00	20.702	88.99		572	2022-01-05 11:10:00	21.083	88.84		572	2022-01-05 11:10:00	19.559	89.89		572	2022-01-05 11:10:00	19.725	87.86		572	2022-01-05 11:10:00	18.441	90.48		572	2022-01-05 11:10:00	18.869	89.86		572	2022-01-05 11:10:00	16.013	99.62		572	2022-01-05 11:10:00	20.321	88.69		572	2022-01-05 11:10:00	5.262	91.6		572	2022-01-05 11:10:00	19.3391	90.5288
	573	2022-01-05 11:20:00	20.726	91.01		573	2022-01-05 11:20:00	21.083	86.19		573	2022-01-05 11:20:00	19.535	91.04		573	2022-01-05 11:20:00	19.773	87.63		573	2022-01-05 11:20:00	18.441	92.95		573	2022-01-05 11:20:00	18.917	89.78		573	2022-01-05 11:20:00	16.061	99.71		573	2022-01-05 11:20:00	20.344	89.52		573	2022-01-05 11:20:00	5.544	92.42		573	2022-01-05 11:20:00	19.36	90.9788
	574	2022-01-05 11:30:00	20.678	90.43		574	2022-01-05 11:30:00	21.036	88.33		574	2022-01-05 11:30:00	19.487	91.07		574	2022-01-05 11:30:00	19.702	87.25		574	2022-01-05 11:30:00	18.465	94		574	2022-01-05 11:30:00	18.845	89.59		574	2022-01-05 11:30:00	15.989	99.72		574	2022-01-05 11:30:00	20.273	89.23		574	2022-01-05 11:30:00	5.287	90.35		574	2022-01-05 11:30:00	19.3094	91.2025
	575	2022-01-05 11:40:00	20.63	90.78		575	2022-01-05 11:40:00	21.059	89.28		575	2022-01-05 11:40:00	19.464	91.24		575	2022-01-05 11:40:00	19.725	87.56		575	2022-01-05 11:40:00	18.441	93.35		575	2022-01-05 11:40:00	18.821	90		575	2022-01-05 11:40:00	15.942	99.79		575	2022-01-05 11:40:00	20.297	89.82		575	2022-01-05 11:40:00	5.365	91.42		575	2022-01-05 11:40:00	19.2974	91.4775
	576	2022-01-05 11:50:00	20.606	91.6		576	2022-01-05 11:50:00	21.059	88.14		576	2022-01-05 11:50:00	19.44	92.16		576	2022-01-05 11:50:00	19.749	87.35		576	2022-01-05 11:50:00	18.37	94.06		576	2022-01-05 11:50:00	18.774	89.86		576	2022-01-05 11:50:00	15.894	99.8		576	2022-01-05 11:50:00	20.297	88.45		576	2022-01-05 11:50:00	5.519	91.56		576	2022-01-05 11:50:00	19.2736	91.4275
	577	2022-01-05 12:00:00	20.63	89.8		577	2022-01-05 12:00:00	21.012	88.74		577	2022-01-05 12:00:00	19.464	91.53		577	2022-01-05 12:00:00	19.702	88.67		577	2022-01-05 12:00:00	18.346	93.63		577	2022-01-05 12:00:00	18.798	88.71		577	2022-01-05 12:00:00	15.918	99.87		577	2022-01-05 12:00:00	20.344	89.39		577	2022-01-05 12:00:00	5.493	91.53		577	2022-01-05 12:00:00	19.2767	91.2925
	578	2022-01-05 12:10:00	20.63	91.02		578	2022-01-05 12:10:00	21.012	88.62		578	2022-01-05 12:10:00	19.44	90.65		578	2022-01-05 12:10:00	19.702	87.2		578	2022-01-05 12:10:00	18.393	94.04		578	2022-01-05 12:10:00	18.798	91.26		578	2022-01-05 12:10:00	15.894	99.89		578	2022-01-05 12:10:00	20.297	90.28		578	2022-01-05 12:10:00	5.519	91.38		578	2022-01-05 12:10:00	19.2707	91.62
	579	2022-01-05 12:20:00	20.606	89.9		579	2022-01-05 12:20:00	20.988	88.77		579	2022-01-05 12:20:00	19.416	91.13		579	2022-01-05 12:20:00	19.678	88		579	2022-01-05 12:20:00	18.37	94.69		579	2022-01-05 12:20:00	18.774	91.37		579	2022-01-05 12:20:00	15.87	99.93		579	2022-01-05 12:20:00	20.297	90.18		579	2022-01-05 12:20:00	5.493	91.26		579	2022-01-05 12:20:00	19.2499	91.7463
	580	2022-01-05 12:30:00	20.63	90.79		580	2022-01-05 12:30:00	21.036	88.16		580	2022-01-05 12:30:00	19.487	92.61		580	2022-01-05 12:30:00	19.702	87.53		580	2022-01-05 12:30:00	18.441	92.29		580	2022-01-05 12:30:00	18.869	89.08		580	2022-01-05 12:30:00	15.918	99.98		580	2022-01-05 12:30:00	20.321	89.66		580	2022-01-05 12:30:00	5.596	91.15		580	2022-01-05 12:30:00	19.3005	91.2625
	581	2022-01-05 12:40:00	20.606	92.18		581	2022-01-05 12:40:00	21.036	89.7		581	2022-01-05 12:40:00	19.487	91.75		581	2022-01-05 12:40:00	19.773	87.64		581	2022-01-05 12:40:00	18.417	93.44		581	2022-01-05 12:40:00	18.869	90.21		581	2022-01-05 12:40:00	15.942	100		581	2022-01-05 12:40:00	20.321	89.11		581	2022-01-05 12:40:00	5.698	91.58		581	2022-01-05 12:40:00	19.3064	91.7537
	582	2022-01-05 12:50:00	20.583	90.48		582	2022-01-05 12:50:00	21.012	89.09		582	2022-01-05 12:50:00	19.416	91.04		582	2022-01-05 12:50:00	19.654	87.22		582	2022-01-05 12:50:00	18.298	92.18		582	2022-01-05 12:50:00	18.774	90.39		582	2022-01-05 12:50:00	15.942	100		582	2022-01-05 12:50:00	20.273	87.96		582	2022-01-05 12:50:00	5.749	90.84		582	2022-01-05 12:50:00	19.244	91.045
	583	2022-01-05 13:00:00	20.535	90.21		583	2022-01-05 13:00:00	20.988	88.64		583	2022-01-05 13:00:00	19.368	91.23		583	2022-01-05 13:00:00	19.678	88.78		583	2022-01-05 13:00:00	18.227	92.05		583	2022-01-05 13:00:00	18.679	89.9		583	2022-01-05 13:00:00	15.965	100		583	2022-01-05 13:00:00	20.273	89.5		583	2022-01-05 13:00:00	5.698	90.74		583	2022-01-05 13:00:00	19.2141	91.2888
	584	2022-01-05 13:10:00	20.44	91.23		584	2022-01-05 13:10:00	21.036	90.28		584	2022-01-05 13:10:00	19.583	93.31		584	2022-01-05 13:10:00	19.797	88.87		584	2022-01-05 13:10:00	18.774	97.44		584	2022-01-05 13:10:00	19.012	94.93		584	2022-01-05 13:10:00	15.822	100		584	2022-01-05 13:10:00	20.392	90.16		584	2022-01-05 13:10:00	5.596	90.87		584	2022-01-05 13:10:00	19.357	93.2775
	585	2022-01-05 13:20:00	20.583	92.61		585	2022-01-05 13:20:00	21.155	91.33		585	2022-01-05 13:20:00	19.797	93.35		585	2022-01-05 13:20:00	19.844	90.58		585	2022-01-05 13:20:00	19.107	97.56		585	2022-01-05 13:20:00	19.202	95.62		585	2022-01-05 13:20:00	15.703	100		585	2022-01-05 13:20:00	20.463	90.94		585	2022-01-05 13:20:00	5.596	89.42		585	2022-01-05 13:20:00	19.4817	93.9988
	586	2022-01-05 13:30:00	20.63	95.03		586	2022-01-05 13:30:00	21.155	92.9		586	2022-01-05 13:30:00	19.94	94.88		586	2022-01-05 13:30:00	20.035	91.87		586	2022-01-05 13:30:00	19.321	98.11		586	2022-01-05 13:30:00	19.368	95.87		586	2022-01-05 13:30:00	15.13	100		586	2022-01-05 13:30:00	20.606	91.37		586	2022-01-05 13:30:00	5.493	89.26		586	2022-01-05 13:30:00	19.5231	95.0038
	587	2022-01-05 13:40:00	20.964	95.39		587	2022-01-05 13:40:00	21.274	93.63		587	2022-01-05 13:40:00	20.059	94.45		587	2022-01-05 13:40:00	20.082	91.65		587	2022-01-05 13:40:00	19.44	98.08		587	2022-01-05 13:40:00	19.464	95.68		587	2022-01-05 13:40:00	13.885	73.82		587	2022-01-05 13:40:00	20.678	92.15		587	2022-01-05 13:40:00	5.493	89.56		587	2022-01-05 13:40:00	19.4807	91.8563
	588	2022-01-05 13:50:00	21.155	96.04		588	2022-01-05 13:50:00	21.417	94.84		588	2022-01-05 13:50:00	20.178	95.68		588	2022-01-05 13:50:00	20.225	92.82		588	2022-01-05 13:50:00	19.606	98.25		588	2022-01-05 13:50:00	19.606	96.32		588	2022-01-05 13:50:00	13.717	72.92		588	2022-01-05 13:50:00	20.773	92.14		588	2022-01-05 13:50:00	5.493	90.03		588	2022-01-05 13:50:00	19.5846	92.3762
	589	2022-01-05 14:00:00	21.298	96.36		589	2022-01-05 14:00:00	21.465	94.35		589	2022-01-05 14:00:00	20.297	96.04		589	2022-01-05 14:00:00	20.297	92.6		589	2022-01-05 14:00:00	19.702	98.13		589	2022-01-05 14:00:00	19.725	97.06		589	2022-01-05 14:00:00	13.572	71.24		589	2022-01-05 14:00:00	20.845	92.54		589	2022-01-05 14:00:00	5.596	89.95		589	2022-01-05 14:00:00	19.6501	92.29
	590	2022-01-05 14:10:00	21.346	96.19		590	2022-01-05 14:10:00	21.537	94.88		590	2022-01-05 14:10:00	20.368	96.12		590	2022-01-05 14:10:00	20.392	94.12		590	2022-01-05 14:10:00	19.844	98.76		590	2022-01-05 14:10:00	19.892	97.95		590	2022-01-05 14:10:00	13.284	70.69		590	2022-01-05 14:10:00	20.916	93.15		590	2022-01-05 14:10:00	5.621	89.72		590	2022-01-05 14:10:00	19.6974	92.7325
	591	2022-01-05 14:20:00	21.441	95.91		591	2022-01-05 14:20:00	21.608	94.89		591	2022-01-05 14:20:00	20.463	96.7		591	2022-01-05 14:20:00	20.487	94.31		591	2022-01-05 14:20:00	19.963	98.95		591	2022-01-05 14:20:00	19.916	97.05		591	2022-01-05 14:20:00	13.548	73.63		591	2022-01-05 14:20:00	20.964	93.71		591	2022-01-05 14:20:00	5.724	89.59		591	2022-01-05 14:20:00	19.7987	93.1437
	592	2022-01-05 14:30:00	21.489	95.99		592	2022-01-05 14:30:00	21.632	94.65		592	2022-01-05 14:30:00	20.487	95.91		592	2022-01-05 14:30:00	20.487	92.89		592	2022-01-05 14:30:00	19.94	98.09		592	2022-01-05 14:30:00	19.916	96.35		592	2022-01-05 14:30:00	13.885	76.42		592	2022-01-05 14:30:00	20.988	93.28		592	2022-01-05 14:30:00	5.724	89.96		592	2022-01-05 14:30:00	19.853	92.9475
	593	2022-01-05 14:40:00	21.513	96.03		593	2022-01-05 14:40:00	21.68	95.38		593	2022-01-05 14:40:00	20.535	95.8		593	2022-01-05 14:40:00	20.511	92		593	2022-01-05 14:40:00	20.011	98.04		593	2022-01-05 14:40:00	20.011	97.34		593	2022-01-05 14:40:00	13.933	71.56		593	2022-01-05 14:40:00	20.988	93.04		593	2022-01-05 14:40:00	5.698	89.95		593	2022-01-05 14:40:00	19.8977	92.3988
	594	2022-01-05 14:50:00	21.322	94.66		594	2022-01-05 14:50:00	21.632	94.05		594	2022-01-05 14:50:00	20.559	95.25		594	2022-01-05 14:50:00	20.583	94.45		594	2022-01-05 14:50:00	20.13	98.61		594	2022-01-05 14:50:00	20.035	96.53		594	2022-01-05 14:50:00	14.029	91.78		594	2022-01-05 14:50:00	21.036	92.89		594	2022-01-05 14:50:00	5.647	89.6		594	2022-01-05 14:50:00	19.9157	94.7775
	595	2022-01-05 15:00:00	21.322	94.66		595	2022-01-05 15:00:00	21.68	94.39		595	2022-01-05 15:00:00	20.63	96.08		595	2022-01-05 15:00:00	20.606	93.09		595	2022-01-05 15:00:00	20.178	98.46		595	2022-01-05 15:00:00	20.13	96.96		595	2022-01-05 15:00:00	14.125	75.54		595	2022-01-05 15:00:00	21.059	93.26		595	2022-01-05 15:00:00	5.596	89.44		595	2022-01-05 15:00:00	19.9662	92.805
	596	2022-01-05 15:10:00	21.465	96.27		596	2022-01-05 15:10:00	21.704	95.31		596	2022-01-05 15:10:00	20.702	96.34		596	2022-01-05 15:10:00	20.678	92.57		596	2022-01-05 15:10:00	20.225	98.31		596	2022-01-05 15:10:00	20.178	97.44		596	2022-01-05 15:10:00	13.62	69.12		596	2022-01-05 15:10:00	21.059	93.38		596	2022-01-05 15:10:00	5.57	89.15		596	2022-01-05 15:10:00	19.9539	92.3425
	597	2022-01-05 15:20:00	21.584	95.58		597	2022-01-05 15:20:00	21.776	95.69		597	2022-01-05 15:20:00	20.726	96.36		597	2022-01-05 15:20:00	20.749	94.38		597	2022-01-05 15:20:00	20.273	98.38		597	2022-01-05 15:20:00	20.249	97.53		597	2022-01-05 15:20:00	13.26	68.85		597	2022-01-05 15:20:00	21.107	93.36		597	2022-01-05 15:20:00	5.596	89.13		597	2022-01-05 15:20:00	19.9655	92.5162
	598	2022-01-05 15:30:00	21.632	95.81		598	2022-01-05 15:30:00	21.799	94.89		598	2022-01-05 15:30:00	20.749	96.13		598	2022-01-05 15:30:00	20.749	93.93		598	2022-01-05 15:30:00	20.273	98.04		598	2022-01-05 15:30:00	20.297	97.57		598	2022-01-05 15:30:00	13.596	68.8		598	2022-01-05 15:30:00	21.131	93.81		598	2022-01-05 15:30:00	5.596	89.38		598	2022-01-05 15:30:00	20.0282	92.3725
	599	2022-01-05 15:40:00	21.704	96.05		599	2022-01-05 15:40:00	21.823	95.45		599	2022-01-05 15:40:00	20.797	96.54		599	2022-01-05 15:40:00	20.821	95.15		599	2022-01-05 15:40:00	20.344	98.24		599	2022-01-05 15:40:00	20.344	97.81		599	2022-01-05 15:40:00	13.668	67.41		599	2022-01-05 15:40:00	21.179	93.98		599	2022-01-05 15:40:00	5.647	90.07		599	2022-01-05 15:40:00	20.085	92.5787
	600	2022-01-05 15:50:00	21.584	94.69		600	2022-01-05 15:50:00	21.776	94.08		600	2022-01-05 15:50:00	20.845	96.8		600	2022-01-05 15:50:00	20.892	95.71		600	2022-01-05 15:50:00	20.44	98.84		600	2022-01-05 15:50:00	20.463	98.03		600	2022-01-05 15:50:00	14.172	70.89		600	2022-01-05 15:50:00	21.203	92.87		600	2022-01-05 15:50:00	5.621	90.07		600	2022-01-05 15:50:00	20.1719	92.7387
	601	2022-01-05 16:00:00	21.68	96.62		601	2022-01-05 16:00:00	21.895	95.67		601	2022-01-05 16:00:00	20.916	97.49		601	2022-01-05 16:00:00	20.964	95.31		601	2022-01-05 16:00:00	20.535	99.28		601	2022-01-05 16:00:00	20.535	98.17		601	2022-01-05 16:00:00	15.058	66.27		601	2022-01-05 16:00:00	21.226	93.12		601	2022-01-05 16:00:00	5.698	90.99		601	2022-01-05 16:00:00	20.3511	92.7412
	602	2022-01-05 16:10:00	21.799	96.51		602	2022-01-05 16:10:00	21.943	95.84		602	2022-01-05 16:10:00	20.94	97.4		602	2022-01-05 16:10:00	20.988	95.26		602	2022-01-05 16:10:00	20.559	99.24		602	2022-01-05 16:10:00	20.511	97.75		602	2022-01-05 16:10:00	14.316	65.94		602	2022-01-05 16:10:00	21.25	93.07		602	2022-01-05 16:10:00	5.724	90.89		602	2022-01-05 16:10:00	20.2882	92.6262
	603	2022-01-05 16:20:00	21.823	96.6		603	2022-01-05 16:20:00	22.015	96.61		603	2022-01-05 16:20:00	20.988	98.01		603	2022-01-05 16:20:00	21.059	95.63		603	2022-01-05 16:20:00	20.63	99.55		603	2022-01-05 16:20:00	20.63	98.25		603	2022-01-05 16:20:00	13.837	65.6		603	2022-01-05 16:20:00	21.274	92.5		603	2022-01-05 16:20:00	5.724	91.12		603	2022-01-05 16:20:00	20.282	92.8438
	604	2022-01-05 16:30:00	21.895	97.22		604	2022-01-05 16:30:00	22.039	96.3		604	2022-01-05 16:30:00	21.036	97.46		604	2022-01-05 16:30:00	21.107	95.7		604	2022-01-05 16:30:00	20.654	99.51		604	2022-01-05 16:30:00	20.63	97.92		604	2022-01-05 16:30:00	13.668	68.05		604	2022-01-05 16:30:00	21.298	93.07		604	2022-01-05 16:30:00	5.698	91.45		604	2022-01-05 16:30:00	20.2909	93.1537
	605	2022-01-05 16:40:00	21.895	96.43		605	2022-01-05 16:40:00	22.062	96.26		605	2022-01-05 16:40:00	21.036	97.43		605	2022-01-05 16:40:00	21.107	95.6		605	2022-01-05 16:40:00	20.654	99.43		605	2022-01-05 16:40:00	20.678	98		605	2022-01-05 16:40:00	13.837	74.55		605	2022-01-05 16:40:00	21.37	93.17		605	2022-01-05 16:40:00	5.672	91.78		605	2022-01-05 16:40:00	20.3299	93.8588
	606	2022-01-05 16:50:00	21.919	96.35		606	2022-01-05 16:50:00	22.039	95.94		606	2022-01-05 16:50:00	21.036	97.13		606	2022-01-05 16:50:00	21.131	94.88		606	2022-01-05 16:50:00	20.654	99.22		606	2022-01-05 16:50:00	20.63	97.1		606	2022-01-05 16:50:00	13.957	76.55		606	2022-01-05 16:50:00	21.37	93.07		606	2022-01-05 16:50:00	5.596	91.67		606	2022-01-05 16:50:00	20.342	93.78
	607	2022-01-05 17:00:00	21.895	96.32		607	2022-01-05 17:00:00	22.039	96.16		607	2022-01-05 17:00:00	21.036	96.77		607	2022-01-05 17:00:00	21.107	94.51		607	2022-01-05 17:00:00	20.63	98.92		607	2022-01-05 17:00:00	20.63	97.44		607	2022-01-05 17:00:00	14.005	77.34		607	2022-01-05 17:00:00	21.37	93.03		607	2022-01-05 17:00:00	5.596	91.75		607	2022-01-05 17:00:00	20.339	93.8113
	608	2022-01-05 17:10:00	21.967	97.02		608	2022-01-05 17:10:00	22.086	96.2		608	2022-01-05 17:10:00	21.083	98.11		608	2022-01-05 17:10:00	21.179	95.57		608	2022-01-05 17:10:00	20.749	99.54		608	2022-01-05 17:10:00	20.726	97.4		608	2022-01-05 17:10:00	14.077	77.38		608	2022-01-05 17:10:00	21.37	92.99		608	2022-01-05 17:10:00	5.621	92.02		608	2022-01-05 17:10:00	20.4046	94.2763
	609	2022-01-05 17:20:00	21.967	97.04		609	2022-01-05 17:20:00	22.086	95.7		609	2022-01-05 17:20:00	21.107	97.72		609	2022-01-05 17:20:00	21.179	95.09		609	2022-01-05 17:20:00	20.749	99.43		609	2022-01-05 17:20:00	20.726	97.53		609	2022-01-05 17:20:00	14.125	78.65		609	2022-01-05 17:20:00	21.393	93.31		609	2022-01-05 17:20:00	5.621	92.08		609	2022-01-05 17:20:00	20.4165	94.3088
	610	2022-01-05 17:30:00	21.967	97.25		610	2022-01-05 17:30:00	22.11	96.16		610	2022-01-05 17:30:00	21.131	97.21		610	2022-01-05 17:30:00	21.203	94.72		610	2022-01-05 17:30:00	20.749	99.33		610	2022-01-05 17:30:00	20.726	97.49		610	2022-01-05 17:30:00	14.172	78.75		610	2022-01-05 17:30:00	21.393	93.7		610	2022-01-05 17:30:00	5.596	91.98		610	2022-01-05 17:30:00	20.4314	94.3263
	611	2022-01-05 17:40:00	21.967	96.72		611	2022-01-05 17:40:00	22.11	96.09		611	2022-01-05 17:40:00	21.131	97.05		611	2022-01-05 17:40:00	21.203	94.79		611	2022-01-05 17:40:00	20.749	99.24		611	2022-01-05 17:40:00	20.726	97.57		611	2022-01-05 17:40:00	14.22	78.54		611	2022-01-05 17:40:00	21.417	93.64		611	2022-01-05 17:40:00	5.596	91.94		611	2022-01-05 17:40:00	20.4404	94.205
	612	2022-01-05 17:50:00	22.015	97.18		612	2022-01-05 17:50:00	22.11	95.74		612	2022-01-05 17:50:00	21.131	97.16		612	2022-01-05 17:50:00	21.226	95.04		612	2022-01-05 17:50:00	20.749	99.23		612	2022-01-05 17:50:00	20.726	97.15		612	2022-01-05 17:50:00	14.292	78.74		612	2022-01-05 17:50:00	21.417	93.22		612	2022-01-05 17:50:00	5.596	91.76		612	2022-01-05 17:50:00	20.4582	94.1825
	613	2022-01-05 18:00:00	21.991	96.81		613	2022-01-05 18:00:00	22.134	96.28		613	2022-01-05 18:00:00	21.131	97.18		613	2022-01-05 18:00:00	21.226	95.21		613	2022-01-05 18:00:00	20.773	99.12		613	2022-01-05 18:00:00	20.749	97.12		613	2022-01-05 18:00:00	14.34	78.67		613	2022-01-05 18:00:00	21.417	94.01		613	2022-01-05 18:00:00	5.621	91.92		613	2022-01-05 18:00:00	20.4701	94.3
	614	2022-01-05 18:10:00	21.991	96.43		614	2022-01-05 18:10:00	22.11	95.96		614	2022-01-05 18:10:00	21.131	96.93		614	2022-01-05 18:10:00	21.203	94.65		614	2022-01-05 18:10:00	20.773	99.06		614	2022-01-05 18:10:00	20.702	96.74		614	2022-01-05 18:10:00	14.364	78.38		614	2022-01-05 18:10:00	21.417	93.07		614	2022-01-05 18:10:00	5.621	91.73		614	2022-01-05 18:10:00	20.4614	93.9025
	615	2022-01-05 18:20:00	21.967	96.41		615	2022-01-05 18:20:00	22.086	95.74		615	2022-01-05 18:20:00	21.107	96.65		615	2022-01-05 18:20:00	21.179	94.97		615	2022-01-05 18:20:00	20.726	98.66		615	2022-01-05 18:20:00	20.702	97.1		615	2022-01-05 18:20:00	14.891	76.04		615	2022-01-05 18:20:00	21.393	93.17		615	2022-01-05 18:20:00	5.621	91.99		615	2022-01-05 18:20:00	20.5064	93.5925
	616	2022-01-05 18:30:00	21.967	96.35		616	2022-01-05 18:30:00	22.086	96.07		616	2022-01-05 18:30:00	21.131	96.8		616	2022-01-05 18:30:00	21.179	93.78		616	2022-01-05 18:30:00	20.749	98.76		616	2022-01-05 18:30:00	20.726	97.24		616	2022-01-05 18:30:00	16.251	70.46		616	2022-01-05 18:30:00	21.393	93.31		616	2022-01-05 18:30:00	5.621	91.94		616	2022-01-05 18:30:00	20.6852	92.8462
	617	2022-01-05 18:40:00	21.967	96.44		617	2022-01-05 18:40:00	22.062	95.32		617	2022-01-05 18:40:00	21.107	96.54		617	2022-01-05 18:40:00	21.155	94.38		617	2022-01-05 18:40:00	20.749	98.7		617	2022-01-05 18:40:00	20.654	96.54		617	2022-01-05 18:40:00	17.18	68.58		617	2022-01-05 18:40:00	21.393	94.27		617	2022-01-05 18:40:00	5.596	91.78		617	2022-01-05 18:40:00	20.7834	92.5962
	618	2022-01-05 18:50:00	21.967	96.37		618	2022-01-05 18:50:00	22.062	95.05		618	2022-01-05 18:50:00	21.107	96.33		618	2022-01-05 18:50:00	21.155	93.15		618	2022-01-05 18:50:00	20.654	97.49		618	2022-01-05 18:50:00	20.63	96.1		618	2022-01-05 18:50:00	17.727	67.27		618	2022-01-05 18:50:00	21.37	94.04		618	2022-01-05 18:50:00	5.57	90.98		618	2022-01-05 18:50:00	20.834	91.975
	619	2022-01-05 19:00:00	21.823	95.1		619	2022-01-05 19:00:00	22.039	94.91		619	2022-01-05 19:00:00	21.083	96.31		619	2022-01-05 19:00:00	21.131	93.96		619	2022-01-05 19:00:00	20.678	98.04		619	2022-01-05 19:00:00	20.63	96.9		619	2022-01-05 19:00:00	17.846	67.13		619	2022-01-05 19:00:00	21.37	94.13		619	2022-01-05 19:00:00	5.544	91.27		619	2022-01-05 19:00:00	20.825	92.06
	620	2022-01-05 19:10:00	21.656	95.49		620	2022-01-05 19:10:00	22.039	94.62		620	2022-01-05 19:10:00	21.083	96.59		620	2022-01-05 19:10:00	21.179	94.4		620	2022-01-05 19:10:00	20.726	98.6		620	2022-01-05 19:10:00	20.678	97.07		620	2022-01-05 19:10:00	18.465	66.21		620	2022-01-05 19:10:00	21.346	92.7		620	2022-01-05 19:10:00	5.57	91.79		620	2022-01-05 19:10:00	20.8965	91.96
	621	2022-01-05 19:20:00	21.823	96.77		621	2022-01-05 19:20:00	22.039	94.62		621	2022-01-05 19:20:00	21.083	95.91		621	2022-01-05 19:20:00	21.155	93.5		621	2022-01-05 19:20:00	20.678	98.05		621	2022-01-05 19:20:00	20.606	96.13		621	2022-01-05 19:20:00	17.418	63.79		621	2022-01-05 19:20:00	21.322	93.12		621	2022-01-05 19:20:00	5.596	91.66		621	2022-01-05 19:20:00	20.7655	91.4862
	622	2022-01-05 19:30:00	21.895	96.95		622	2022-01-05 19:30:00	22.086	95.5		622	2022-01-05 19:30:00	21.107	97		622	2022-01-05 19:30:00	21.179	93.96		622	2022-01-05 19:30:00	20.749	98.66		622	2022-01-05 19:30:00	20.654	96.25		622	2022-01-05 19:30:00	17.799	67.26		622	2022-01-05 19:30:00	21.322	92.64		622	2022-01-05 19:30:00	5.544	91.41		622	2022-01-05 19:30:00	20.8489	92.2775
	623	2022-01-05 19:40:00	21.919	96.26		623	2022-01-05 19:40:00	22.086	96.01		623	2022-01-05 19:40:00	21.107	96.89		623	2022-01-05 19:40:00	21.179	94.04		623	2022-01-05 19:40:00	20.749	98.61		623	2022-01-05 19:40:00	20.654	96.55		623	2022-01-05 19:40:00	18.536	63.63		623	2022-01-05 19:40:00	21.346	93.13		623	2022-01-05 19:40:00	5.519	90.95		623	2022-01-05 19:40:00	20.947	91.89
	624	2022-01-05 19:50:00	21.919	96.45		624	2022-01-05 19:50:00	22.11	95.57		624	2022-01-05 19:50:00	21.107	96.7		624	2022-01-05 19:50:00	21.203	94.32		624	2022-01-05 19:50:00	20.773	98.75		624	2022-01-05 19:50:00	20.678	96.28		624	2022-01-05 19:50:00	18.037	59.18		624	2022-01-05 19:50:00	21.37	92.54		624	2022-01-05 19:50:00	5.519	90.62		624	2022-01-05 19:50:00	20.8996	91.2237
	625	2022-01-05 20:00:00	21.943	96.78		625	2022-01-05 20:00:00	22.11	95.65		625	2022-01-05 20:00:00	21.131	96.72		625	2022-01-05 20:00:00	21.179	94.02		625	2022-01-05 20:00:00	20.749	98.5		625	2022-01-05 20:00:00	20.678	96.64		625	2022-01-05 20:00:00	18.845	60.02		625	2022-01-05 20:00:00	21.417	93.49		625	2022-01-05 20:00:00	5.519	90.32		625	2022-01-05 20:00:00	21.0065	91.4775
	626	2022-01-05 20:10:00	21.943	96.54		626	2022-01-05 20:10:00	22.11	96.13		626	2022-01-05 20:10:00	21.107	96.97		626	2022-01-05 20:10:00	21.203	94.26		626	2022-01-05 20:10:00	20.797	99.01		626	2022-01-05 20:10:00	20.702	96.62		626	2022-01-05 20:10:00	19.368	60.18		626	2022-01-05 20:10:00	21.37	92.43		626	2022-01-05 20:10:00	5.519	89.46		626	2022-01-05 20:10:00	21.075	91.5175
	627	2022-01-05 20:20:00	21.991	96.74		627	2022-01-05 20:20:00	22.11	95.48		627	2022-01-05 20:20:00	21.131	96.5		627	2022-01-05 20:20:00	21.203	94.71		627	2022-01-05 20:20:00	20.773	98.82		627	2022-01-05 20:20:00	20.702	96.73		627	2022-01-05 20:20:00	19.392	54.35		627	2022-01-05 20:20:00	21.417	93.87		627	2022-01-05 20:20:00	5.519	89.39		627	2022-01-05 20:20:00	21.0899	90.9
	628	2022-01-05 20:30:00	21.943	96.33		628	2022-01-05 20:30:00	22.11	95.59		628	2022-01-05 20:30:00	21.131	96.58		628	2022-01-05 20:30:00	21.203	94.48		628	2022-01-05 20:30:00	20.773	98.58		628	2022-01-05 20:30:00	20.702	96.97		628	2022-01-05 20:30:00	18.679	57.87		628	2022-01-05 20:30:00	21.417	93.17		628	2022-01-05 20:30:00	5.57	89.43		628	2022-01-05 20:30:00	20.9947	91.1962
	629	2022-01-05 20:40:00	21.728	94.73		629	2022-01-05 20:40:00	22.086	94.92		629	2022-01-05 20:40:00	21.155	97.77		629	2022-01-05 20:40:00	21.226	94.53		629	2022-01-05 20:40:00	20.821	99.07		629	2022-01-05 20:40:00	20.773	97.13		629	2022-01-05 20:40:00	18.227	54.87		629	2022-01-05 20:40:00	21.393	92.75		629	2022-01-05 20:40:00	5.544	89.22		629	2022-01-05 20:40:00	20.9261	90.7213
	630	2022-01-05 20:50:00	21.68	96.09		630	2022-01-05 20:50:00	22.134	95.9		630	2022-01-05 20:50:00	21.179	97.97		630	2022-01-05 20:50:00	21.274	94.72		630	2022-01-05 20:50:00	20.845	99.11		630	2022-01-05 20:50:00	20.821	97.29		630	2022-01-05 20:50:00	17.418	55.7		630	2022-01-05 20:50:00	21.393	93.54		630	2022-01-05 20:50:00	5.57	88.92		630	2022-01-05 20:50:00	20.843	91.29
	631	2022-01-05 21:00:00	21.919	97.15		631	2022-01-05 21:00:00	22.158	95.96		631	2022-01-05 21:00:00	21.179	97.4		631	2022-01-05 21:00:00	21.25	94.71		631	2022-01-05 21:00:00	20.821	98.88		631	2022-01-05 21:00:00	20.821	97.27		631	2022-01-05 21:00:00	17.989	56.16		631	2022-01-05 21:00:00	21.417	93.56		631	2022-01-05 21:00:00	5.57	89.13		631	2022-01-05 21:00:00	20.9443	91.3862
	632	2022-01-05 21:10:00	21.943	97.07		632	2022-01-05 21:10:00	22.158	96		632	2022-01-05 21:10:00	21.179	98		632	2022-01-05 21:10:00	21.274	94.88		632	2022-01-05 21:10:00	20.845	99.06		632	2022-01-05 21:10:00	20.797	96.75		632	2022-01-05 21:10:00	18.536	56.12		632	2022-01-05 21:10:00	21.417	93.3		632	2022-01-05 21:10:00	5.596	88.4		632	2022-01-05 21:10:00	21.0186	91.3975
	633	2022-01-05 21:20:00	21.967	97.04		633	2022-01-05 21:20:00	22.182	96.3		633	2022-01-05 21:20:00	21.203	97.83		633	2022-01-05 21:20:00	21.298	95		633	2022-01-05 21:20:00	20.892	99.24		633	2022-01-05 21:20:00	20.845	97.27		633	2022-01-05 21:20:00	18.917	55.6		633	2022-01-05 21:20:00	21.417	92.47		633	2022-01-05 21:20:00	5.596	88.06		633	2022-01-05 21:20:00	21.0901	91.3438
	634	2022-01-05 21:30:00	21.991	96.85		634	2022-01-05 21:30:00	22.158	95.98		634	2022-01-05 21:30:00	21.203	97.91		634	2022-01-05 21:30:00	21.298	95.21		634	2022-01-05 21:30:00	20.869	99.19		634	2022-01-05 21:30:00	20.869	97.49		634	2022-01-05 21:30:00	19.154	55.24		634	2022-01-05 21:30:00	21.417	92.5		634	2022-01-05 21:30:00	5.596	88.8		634	2022-01-05 21:30:00	21.1199	91.2963
	635	2022-01-05 21:40:00	22.015	97.3		635	2022-01-05 21:40:00	22.182	96.13		635	2022-01-05 21:40:00	21.226	97.9		635	2022-01-05 21:40:00	21.322	95.1		635	2022-01-05 21:40:00	20.892	99.23		635	2022-01-05 21:40:00	20.845	97		635	2022-01-05 21:40:00	19.392	54.7		635	2022-01-05 21:40:00	21.465	93.85		635	2022-01-05 21:40:00	5.596	88.29		635	2022-01-05 21:40:00	21.1674	91.4013
	636	2022-01-05 21:50:00	22.015	96.95		636	2022-01-05 21:50:00	22.182	95.99		636	2022-01-05 21:50:00	21.226	97.81		636	2022-01-05 21:50:00	21.298	94.38		636	2022-01-05 21:50:00	20.892	99.16		636	2022-01-05 21:50:00	20.845	97.07		636	2022-01-05 21:50:00	19.416	54.03		636	2022-01-05 21:50:00	21.441	92.85		636	2022-01-05 21:50:00	5.596	87.91		636	2022-01-05 21:50:00	21.1644	91.03
	637	2022-01-05 22:00:00	22.015	96.96		637	2022-01-05 22:00:00	22.158	95.96		637	2022-01-05 22:00:00	21.203	97.07		637	2022-01-05 22:00:00	21.25	93.92		637	2022-01-05 22:00:00	20.845	98.76		637	2022-01-05 22:00:00	20.821	96.91		637	2022-01-05 22:00:00	19.678	53.82		637	2022-01-05 22:00:00	21.465	92.79		637	2022-01-05 22:00:00	5.596	87.86		637	2022-01-05 22:00:00	21.1794	90.7738
	638	2022-01-05 22:10:00	22.015	96.98		638	2022-01-05 22:10:00	22.158	96.31		638	2022-01-05 22:10:00	21.203	97.73		638	2022-01-05 22:10:00	21.298	95.13		638	2022-01-05 22:10:00	20.892	99.1		638	2022-01-05 22:10:00	20.892	97.67		638	2022-01-05 22:10:00	19.797	54.22		638	2022-01-05 22:10:00	21.465	93.14		638	2022-01-05 22:10:00	5.621	87.97		638	2022-01-05 22:10:00	21.215	91.285
	639	2022-01-05 22:20:00	22.039	96.88		639	2022-01-05 22:20:00	22.182	95.99		639	2022-01-05 22:20:00	21.226	97.67		639	2022-01-05 22:20:00	21.322	95.24		639	2022-01-05 22:20:00	20.892	99.01		639	2022-01-05 22:20:00	20.892	97.75		639	2022-01-05 22:20:00	19.94	53.79		639	2022-01-05 22:20:00	21.465	93.75		639	2022-01-05 22:20:00	5.621	87.88		639	2022-01-05 22:20:00	21.2447	91.26
	640	2022-01-05 22:30:00	22.039	96.94		640	2022-01-05 22:30:00	22.206	96.24		640	2022-01-05 22:30:00	21.25	97.52		640	2022-01-05 22:30:00	21.322	95.17		640	2022-01-05 22:30:00	20.916	99.18		640	2022-01-05 22:30:00	20.892	97.63		640	2022-01-05 22:30:00	20.201	53.08		640	2022-01-05 22:30:00	21.513	93.47		640	2022-01-05 22:30:00	5.672	87.5		640	2022-01-05 22:30:00	21.2924	91.1538
	641	2022-01-05 22:40:00	22.086	97.32		641	2022-01-05 22:40:00	22.23	96.26		641	2022-01-05 22:40:00	21.274	97.85		641	2022-01-05 22:40:00	21.37	95.61		641	2022-01-05 22:40:00	20.94	99.42		641	2022-01-05 22:40:00	20.964	98.08		641	2022-01-05 22:40:00	20.178	50.78		641	2022-01-05 22:40:00	21.489	92.74		641	2022-01-05 22:40:00	5.672	87.46		641	2022-01-05 22:40:00	21.3164	91.0075
	642	2022-01-05 22:50:00	21.991	97		642	2022-01-05 22:50:00	22.23	95.96		642	2022-01-05 22:50:00	21.298	98.46		642	2022-01-05 22:50:00	21.393	95.77		642	2022-01-05 22:50:00	20.988	99.66		642	2022-01-05 22:50:00	20.988	98.04		642	2022-01-05 22:50:00	18.512	52.13		642	2022-01-05 22:50:00	21.513	93.49		642	2022-01-05 22:50:00	5.698	86.99		642	2022-01-05 22:50:00	21.1141	91.3137
	643	2022-01-05 23:00:00	22.086	97.53		643	2022-01-05 23:00:00	22.23	96.17		643	2022-01-05 23:00:00	21.322	98.4		643	2022-01-05 23:00:00	21.393	95.74		643	2022-01-05 23:00:00	21.012	99.64		643	2022-01-05 23:00:00	21.012	98.16		643	2022-01-05 23:00:00	17.989	56.71		643	2022-01-05 23:00:00	21.537	93.06		643	2022-01-05 23:00:00	5.672	86.67		643	2022-01-05 23:00:00	21.0726	91.9263
	644	2022-01-05 23:10:00	22.11	97.5		644	2022-01-05 23:10:00	22.278	96.73		644	2022-01-05 23:10:00	21.322	98.51		644	2022-01-05 23:10:00	21.441	95.58		644	2022-01-05 23:10:00	21.012	99.71		644	2022-01-05 23:10:00	21.012	98.05		644	2022-01-05 23:10:00	17.585	56.08		644	2022-01-05 23:10:00	21.537	93.41		644	2022-01-05 23:10:00	5.647	86.31		644	2022-01-05 23:10:00	21.0371	91.9462
	645	2022-01-05 23:20:00	22.11	97.53		645	2022-01-05 23:20:00	22.278	96.56		645	2022-01-05 23:20:00	21.346	98.56		645	2022-01-05 23:20:00	21.441	95.58		645	2022-01-05 23:20:00	21.012	99.7		645	2022-01-05 23:20:00	21.059	98.25		645	2022-01-05 23:20:00	17.014	53.76		645	2022-01-05 23:20:00	21.537	93.36		645	2022-01-05 23:20:00	5.672	86.08		645	2022-01-05 23:20:00	20.9746	91.6625
	646	2022-01-05 23:30:00	21.967	96.68		646	2022-01-05 23:30:00	22.278	95.92		646	2022-01-05 23:30:00	21.346	98.66		646	2022-01-05 23:30:00	21.465	95.82		646	2022-01-05 23:30:00	21.059	99.75		646	2022-01-05 23:30:00	21.083	98.2		646	2022-01-05 23:30:00	16.085	54.52		646	2022-01-05 23:30:00	21.561	93.86		646	2022-01-05 23:30:00	5.698	86.28		646	2022-01-05 23:30:00	20.8555	91.6762
	647	2022-01-05 23:40:00	22.11	97.55		647	2022-01-05 23:40:00	22.326	96.37		647	2022-01-05 23:40:00	21.37	98.54		647	2022-01-05 23:40:00	21.465	95.66		647	2022-01-05 23:40:00	21.059	99.62		647	2022-01-05 23:40:00	21.083	98.38		647	2022-01-05 23:40:00	15.321	54.4		647	2022-01-05 23:40:00	21.561	93.05		647	2022-01-05 23:40:00	5.749	85.61		647	2022-01-05 23:40:00	20.7869	91.6962
	648	2022-01-05 23:50:00	21.776	93.33		648	2022-01-05 23:50:00	22.182	93.96		648	2022-01-05 23:50:00	21.346	98.33		648	2022-01-05 23:50:00	21.489	95.56		648	2022-01-05 23:50:00	21.059	99.7		648	2022-01-05 23:50:00	21.083	98.09		648	2022-01-05 23:50:00	14.915	59.53		648	2022-01-05 23:50:00	21.561	93.16		648	2022-01-05 23:50:00	5.749	85.46		648	2022-01-05 23:50:00	20.6764	91.4575
	649	2022-01-06	21.704	95.98		649	2022-01-06	22.039	94.8		649	2022-01-06	21.322	98.43		649	2022-01-06	21.489	95.61		649	2022-01-06	21.059	99.54		649	2022-01-06	21.059	97.76		649	2022-01-06	15.01	61.4		649	2022-01-06	21.537	94.05		649	2022-01-06	5.749	85.39		649	2022-01-06	20.6524	92.1963
	650	2022-01-06 00:10:00	21.991	97.71		650	2022-01-06 00:10:00	22.23	96.21		650	2022-01-06 00:10:00	21.322	98.59		650	2022-01-06 00:10:00	21.465	95.29		650	2022-01-06 00:10:00	21.059	99.43		650	2022-01-06 00:10:00	21.083	97.75		650	2022-01-06 00:10:00	15.058	61.75		650	2022-01-06 00:10:00	21.537	93.63		650	2022-01-06 00:10:00	5.724	84.93		650	2022-01-06 00:10:00	20.7181	92.545
	651	2022-01-06 00:20:00	22.062	97.49		651	2022-01-06 00:20:00	22.302	96.85		651	2022-01-06 00:20:00	21.346	98.64		651	2022-01-06 00:20:00	21.489	95.7		651	2022-01-06 00:20:00	21.083	99.38		651	2022-01-06 00:20:00	21.107	97.87		651	2022-01-06 00:20:00	15.225	63.84		651	2022-01-06 00:20:00	21.537	92.47		651	2022-01-06 00:20:00	5.749	85.16		651	2022-01-06 00:20:00	20.7689	92.78
	652	2022-01-06 00:30:00	22.11	97.72		652	2022-01-06 00:30:00	22.326	97		652	2022-01-06 00:30:00	21.37	98.74		652	2022-01-06 00:30:00	21.513	95.95		652	2022-01-06 00:30:00	21.107	99.47		652	2022-01-06 00:30:00	21.131	98.05		652	2022-01-06 00:30:00	15.393	64.64		652	2022-01-06 00:30:00	21.561	93.37		652	2022-01-06 00:30:00	5.749	84.54		652	2022-01-06 00:30:00	20.8139	93.1175
	653	2022-01-06 00:40:00	22.134	97.77		653	2022-01-06 00:40:00	22.35	96.87		653	2022-01-06 00:40:00	21.37	98.68		653	2022-01-06 00:40:00	21.513	95.78		653	2022-01-06 00:40:00	21.131	99.54		653	2022-01-06 00:40:00	21.155	97.98		653	2022-01-06 00:40:00	15.488	65.12		653	2022-01-06 00:40:00	21.584	93.3		653	2022-01-06 00:40:00	5.724	83.15		653	2022-01-06 00:40:00	20.8406	93.13
	654	2022-01-06 00:50:00	22.134	97.63		654	2022-01-06 00:50:00	22.35	96.97		654	2022-01-06 00:50:00	21.393	98.68		654	2022-01-06 00:50:00	21.537	95.6		654	2022-01-06 00:50:00	21.131	99.55		654	2022-01-06 00:50:00	21.155	97.96		654	2022-01-06 00:50:00	15.56	64.91		654	2022-01-06 00:50:00	21.584	92.68		654	2022-01-06 00:50:00	5.672	82.45		654	2022-01-06 00:50:00	20.8555	92.9975
	655	2022-01-06 01:00:00	22.158	97.75		655	2022-01-06 01:00:00	22.397	97.4		655	2022-01-06 01:00:00	21.417	98.67		655	2022-01-06 01:00:00	21.561	95.81		655	2022-01-06 01:00:00	21.155	99.55		655	2022-01-06 01:00:00	21.179	98.33		655	2022-01-06 01:00:00	15.106	57.85		655	2022-01-06 01:00:00	21.608	92.86		655	2022-01-06 01:00:00	5.647	82.44		655	2022-01-06 01:00:00	20.8226	92.2775
	656	2022-01-06 01:10:00	22.158	97.87		656	2022-01-06 01:10:00	22.397	97.15		656	2022-01-06 01:10:00	21.417	98.72		656	2022-01-06 01:10:00	21.561	96.32		656	2022-01-06 01:10:00	21.179	99.55		656	2022-01-06 01:10:00	21.179	97.88		656	2022-01-06 01:10:00	15.154	62.25		656	2022-01-06 01:10:00	21.608	93.22		656	2022-01-06 01:10:00	5.493	82.87		656	2022-01-06 01:10:00	20.8316	92.87
	657	2022-01-06 01:20:00	22.182	97.92		657	2022-01-06 01:20:00	22.445	97.14		657	2022-01-06 01:20:00	21.441	98.68		657	2022-01-06 01:20:00	21.561	96.35		657	2022-01-06 01:20:00	21.179	99.62		657	2022-01-06 01:20:00	21.203	97.99		657	2022-01-06 01:20:00	15.321	63.26		657	2022-01-06 01:20:00	21.632	93.18		657	2022-01-06 01:20:00	5.467	83.81		657	2022-01-06 01:20:00	20.8705	93.0175
	658	2022-01-06 01:30:00	22.206	98		658	2022-01-06 01:30:00	22.445	97.27		658	2022-01-06 01:30:00	21.441	98.73		658	2022-01-06 01:30:00	21.584	96.42		658	2022-01-06 01:30:00	21.179	99.6		658	2022-01-06 01:30:00	21.203	97.96		658	2022-01-06 01:30:00	15.393	63.95		658	2022-01-06 01:30:00	21.632	93.42		658	2022-01-06 01:30:00	5.467	83.58		658	2022-01-06 01:30:00	20.8854	93.1688
	659	2022-01-06 01:40:00	22.206	97.78		659	2022-01-06 01:40:00	22.469	97.3		659	2022-01-06 01:40:00	21.441	98.75		659	2022-01-06 01:40:00	21.608	96.66		659	2022-01-06 01:40:00	21.203	99.64		659	2022-01-06 01:40:00	21.226	98.16		659	2022-01-06 01:40:00	15.393	64.01		659	2022-01-06 01:40:00	21.656	94.06		659	2022-01-06 01:40:00	5.467	83.61		659	2022-01-06 01:40:00	20.9003	93.295
	660	2022-01-06 01:50:00	22.23	98.15		660	2022-01-06 01:50:00	22.469	97.15		660	2022-01-06 01:50:00	21.465	98.82		660	2022-01-06 01:50:00	21.608	96.57		660	2022-01-06 01:50:00	21.226	99.66		660	2022-01-06 01:50:00	21.226	97.87		660	2022-01-06 01:50:00	15.417	64.14		660	2022-01-06 01:50:00	21.656	93.52		660	2022-01-06 01:50:00	5.467	83.81		660	2022-01-06 01:50:00	20.9121	93.235
	661	2022-01-06 02:00:00	22.254	98.09		661	2022-01-06 02:00:00	22.469	97.27		661	2022-01-06 02:00:00	21.489	98.89		661	2022-01-06 02:00:00	21.608	96.65		661	2022-01-06 02:00:00	21.226	99.68		661	2022-01-06 02:00:00	21.25	98.05		661	2022-01-06 02:00:00	15.44	63.92		661	2022-01-06 02:00:00	21.656	94.54		661	2022-01-06 02:00:00	5.493	83.39		661	2022-01-06 02:00:00	20.924	93.3862
	662	2022-01-06 02:10:00	22.23	98.02		662	2022-01-06 02:10:00	22.493	97.45		662	2022-01-06 02:10:00	21.489	98.97		662	2022-01-06 02:10:00	21.608	96.57		662	2022-01-06 02:10:00	21.226	99.64		662	2022-01-06 02:10:00	21.25	97.92		662	2022-01-06 02:10:00	15.345	62.21		662	2022-01-06 02:10:00	21.68	94.36		662	2022-01-06 02:10:00	5.493	83.46		662	2022-01-06 02:10:00	20.9151	93.1425
	663	2022-01-06 02:20:00	22.23	98		663	2022-01-06 02:20:00	22.493	97.29		663	2022-01-06 02:20:00	21.489	98.96		663	2022-01-06 02:20:00	21.608	96.7		663	2022-01-06 02:20:00	21.25	99.62		663	2022-01-06 02:20:00	21.274	97.87		663	2022-01-06 02:20:00	15.87	57.41		663	2022-01-06 02:20:00	21.68	94.74		663	2022-01-06 02:20:00	5.519	84.2		663	2022-01-06 02:20:00	20.9868	92.5738
	664	2022-01-06 02:30:00	22.182	97.5		664	2022-01-06 02:30:00	22.469	96.46		664	2022-01-06 02:30:00	21.489	99		664	2022-01-06 02:30:00	21.632	96.68		664	2022-01-06 02:30:00	21.25	99.69		664	2022-01-06 02:30:00	21.298	98.13		664	2022-01-06 02:30:00	16.561	54.67		664	2022-01-06 02:30:00	21.68	94.67		664	2022-01-06 02:30:00	5.519	84.18		664	2022-01-06 02:30:00	21.0701	92.1
	665	2022-01-06 02:40:00	22.23	97.85		665	2022-01-06 02:40:00	22.469	97.09		665	2022-01-06 02:40:00	21.489	98.99		665	2022-01-06 02:40:00	21.632	96.58		665	2022-01-06 02:40:00	21.25	99.68		665	2022-01-06 02:40:00	21.274	97.67		665	2022-01-06 02:40:00	17.68	53.68		665	2022-01-06 02:40:00	21.68	94.52		665	2022-01-06 02:40:00	5.544	83.79		665	2022-01-06 02:40:00	21.213	92.0075
	666	2022-01-06 02:50:00	22.23	97.82		666	2022-01-06 02:50:00	22.469	96.46		666	2022-01-06 02:50:00	21.489	98.85		666	2022-01-06 02:50:00	21.608	95.86		666	2022-01-06 02:50:00	21.25	99.59		666	2022-01-06 02:50:00	21.25	97.11		666	2022-01-06 02:50:00	17.846	54.99		666	2022-01-06 02:50:00	21.656	93.86		666	2022-01-06 02:50:00	5.596	82.11		666	2022-01-06 02:50:00	21.2248	91.8175
	667	2022-01-06 03:00:00	22.23	97.74		667	2022-01-06 03:00:00	22.421	96.3		667	2022-01-06 03:00:00	21.465	98.71		667	2022-01-06 03:00:00	21.584	95.24		667	2022-01-06 03:00:00	21.203	99.4		667	2022-01-06 03:00:00	21.226	97.47		667	2022-01-06 03:00:00	18.584	53.63		667	2022-01-06 03:00:00	21.656	92.89		667	2022-01-06 03:00:00	5.647	81.31		667	2022-01-06 03:00:00	21.2961	91.4225
	668	2022-01-06 03:10:00	22.206	97.69		668	2022-01-06 03:10:00	22.397	96.2		668	2022-01-06 03:10:00	21.441	98.58		668	2022-01-06 03:10:00	21.561	95.35		668	2022-01-06 03:10:00	21.179	99.11		668	2022-01-06 03:10:00	21.203	97.22		668	2022-01-06 03:10:00	19.107	52.4		668	2022-01-06 03:10:00	21.632	92.95		668	2022-01-06 03:10:00	5.698	80.43		668	2022-01-06 03:10:00	21.3407	91.1875
	669	2022-01-06 03:20:00	22.206	97.42		669	2022-01-06 03:20:00	22.373	96.06		669	2022-01-06 03:20:00	21.441	98.51		669	2022-01-06 03:20:00	21.561	95.37		669	2022-01-06 03:20:00	21.179	99.06		669	2022-01-06 03:20:00	21.179	97.16		669	2022-01-06 03:20:00	19.297	52.48		669	2022-01-06 03:20:00	21.632	93.01		669	2022-01-06 03:20:00	5.775	80.25		669	2022-01-06 03:20:00	21.3585	91.1338
	670	2022-01-06 03:30:00	22.206	97.6		670	2022-01-06 03:30:00	22.373	96.5		670	2022-01-06 03:30:00	21.441	98.54		670	2022-01-06 03:30:00	21.561	95.32		670	2022-01-06 03:30:00	21.179	99.08		670	2022-01-06 03:30:00	21.203	97.6		670	2022-01-06 03:30:00	19.511	51.46		670	2022-01-06 03:30:00	21.608	92.79		670	2022-01-06 03:30:00	5.826	80.19		670	2022-01-06 03:30:00	21.3852	91.1112
	671	2022-01-06 03:40:00	22.206	97.43		671	2022-01-06 03:40:00	22.397	96.56		671	2022-01-06 03:40:00	21.441	98.46		671	2022-01-06 03:40:00	21.561	95.37		671	2022-01-06 03:40:00	21.203	99.21		671	2022-01-06 03:40:00	21.203	97.33		671	2022-01-06 03:40:00	19.535	51.86		671	2022-01-06 03:40:00	21.632	93.33		671	2022-01-06 03:40:00	5.8	78.93		671	2022-01-06 03:40:00	21.3972	91.1938
	672	2022-01-06 03:50:00	22.206	97.54		672	2022-01-06 03:50:00	22.397	96.81		672	2022-01-06 03:50:00	21.465	98.63		672	2022-01-06 03:50:00	21.561	95.4		672	2022-01-06 03:50:00	21.203	99.17		672	2022-01-06 03:50:00	21.203	97.32		672	2022-01-06 03:50:00	19.916	50.22		672	2022-01-06 03:50:00	21.632	93.29		672	2022-01-06 03:50:00	5.852	78.58		672	2022-01-06 03:50:00	21.4479	91.0475
	673	2022-01-06 04:00:00	22.206	97.68		673	2022-01-06 04:00:00	22.421	96.54		673	2022-01-06 04:00:00	21.465	98.59		673	2022-01-06 04:00:00	21.561	95.43		673	2022-01-06 04:00:00	21.203	99.15		673	2022-01-06 04:00:00	21.203	97.3		673	2022-01-06 04:00:00	19.606	46.88		673	2022-01-06 04:00:00	21.632	92.98		673	2022-01-06 04:00:00	5.877	78.08		673	2022-01-06 04:00:00	21.4121	90.5688
	674	2022-01-06 04:10:00	22.182	97.58		674	2022-01-06 04:10:00	22.445	96.82		674	2022-01-06 04:10:00	21.441	98.72		674	2022-01-06 04:10:00	21.584	96.34		674	2022-01-06 04:10:00	21.226	99.38		674	2022-01-06 04:10:00	21.226	97.22		674	2022-01-06 04:10:00	17.965	46.38		674	2022-01-06 04:10:00	21.656	94.18		674	2022-01-06 04:10:00	6.081	78.44		674	2022-01-06 04:10:00	21.2156	90.8275
	675	2022-01-06 04:20:00	22.134	96.87		675	2022-01-06 04:20:00	22.445	97.05		675	2022-01-06 04:20:00	21.441	98.57		675	2022-01-06 04:20:00	21.584	96.09		675	2022-01-06 04:20:00	21.226	99.33		675	2022-01-06 04:20:00	21.25	97.39		675	2022-01-06 04:20:00	17.228	48.17		675	2022-01-06 04:20:00	21.656	94.83		675	2022-01-06 04:20:00	5.8	81.63		675	2022-01-06 04:20:00	21.1205	91.0375
	676	2022-01-06 04:30:00	22.158	96.48		676	2022-01-06 04:30:00	22.445	96.24		676	2022-01-06 04:30:00	21.465	98.92		676	2022-01-06 04:30:00	21.608	96.72		676	2022-01-06 04:30:00	21.25	99.53		676	2022-01-06 04:30:00	21.274	98.03		676	2022-01-06 04:30:00	16.609	48.9		676	2022-01-06 04:30:00	21.68	95.01		676	2022-01-06 04:30:00	5.698	81.42		676	2022-01-06 04:30:00	21.0611	91.2287
	677	2022-01-06 04:40:00	22.158	97.76		677	2022-01-06 04:40:00	22.469	96.85		677	2022-01-06 04:40:00	21.465	98.96		677	2022-01-06 04:40:00	21.608	96.49		677	2022-01-06 04:40:00	21.25	99.59		677	2022-01-06 04:40:00	21.274	97.59		677	2022-01-06 04:40:00	17.299	49.45		677	2022-01-06 04:40:00	21.68	94.85		677	2022-01-06 04:40:00	5.647	81.55		677	2022-01-06 04:40:00	21.1504	91.4425
	678	2022-01-06 04:50:00	22.182	97.7		678	2022-01-06 04:50:00	22.493	97.28		678	2022-01-06 04:50:00	21.465	98.9		678	2022-01-06 04:50:00	21.608	96.32		678	2022-01-06 04:50:00	21.25	99.51		678	2022-01-06 04:50:00	21.274	97.27		678	2022-01-06 04:50:00	18.084	49.33		678	2022-01-06 04:50:00	21.68	94.88		678	2022-01-06 04:50:00	5.493	82.09		678	2022-01-06 04:50:00	21.2545	91.3988
	679	2022-01-06 05:00:00	22.206	97.89		679	2022-01-06 05:00:00	22.469	97.15		679	2022-01-06 05:00:00	21.465	99		679	2022-01-06 05:00:00	21.608	96.55		679	2022-01-06 05:00:00	21.274	99.52		679	2022-01-06 05:00:00	21.298	97.43		679	2022-01-06 05:00:00	18.465	49.16		679	2022-01-06 05:00:00	21.68	95.1		679	2022-01-06 05:00:00	5.442	82.15		679	2022-01-06 05:00:00	21.3081	91.475
	680	2022-01-06 05:10:00	22.158	97.39		680	2022-01-06 05:10:00	22.445	96.42		680	2022-01-06 05:10:00	21.465	98.6		680	2022-01-06 05:10:00	21.561	95.12		680	2022-01-06 05:10:00	21.203	99.14		680	2022-01-06 05:10:00	21.203	96.43		680	2022-01-06 05:10:00	18.75	49.5		680	2022-01-06 05:10:00	21.656	93.68		680	2022-01-06 05:10:00	5.698	78.44		680	2022-01-06 05:10:00	21.3051	90.785
	681	2022-01-06 05:20:00	22.158	97.39		681	2022-01-06 05:20:00	22.373	96.1		681	2022-01-06 05:20:00	21.441	98.45		681	2022-01-06 05:20:00	21.537	94.98		681	2022-01-06 05:20:00	21.179	98.89		681	2022-01-06 05:20:00	21.179	96.98		681	2022-01-06 05:20:00	19.083	49.14		681	2022-01-06 05:20:00	21.632	93.45		681	2022-01-06 05:20:00	5.775	77.24		681	2022-01-06 05:20:00	21.3228	90.6725
	682	2022-01-06 05:30:00	22.134	97.07		682	2022-01-06 05:30:00	22.326	96.3		682	2022-01-06 05:30:00	21.393	97.69		682	2022-01-06 05:30:00	21.513	94.83		682	2022-01-06 05:30:00	21.107	98.5		682	2022-01-06 05:30:00	21.107	96.33		682	2022-01-06 05:30:00	19.273	49.41		682	2022-01-06 05:30:00	21.608	93.42		682	2022-01-06 05:30:00	5.8	77.21		682	2022-01-06 05:30:00	21.3076	90.4437
	683	2022-01-06 05:40:00	22.134	97.44		683	2022-01-06 05:40:00	22.326	96.26		683	2022-01-06 05:40:00	21.37	98.08		683	2022-01-06 05:40:00	21.489	94.19		683	2022-01-06 05:40:00	21.131	98.47		683	2022-01-06 05:40:00	21.107	96.64		683	2022-01-06 05:40:00	19.464	48.75		683	2022-01-06 05:40:00	21.608	93.07		683	2022-01-06 05:40:00	5.724	76.55		683	2022-01-06 05:40:00	21.3286	90.3625
	684	2022-01-06 05:50:00	22.134	97.25		684	2022-01-06 05:50:00	22.302	96.13		684	2022-01-06 05:50:00	21.37	98.04		684	2022-01-06 05:50:00	21.465	94.21		684	2022-01-06 05:50:00	21.107	98.59		684	2022-01-06 05:50:00	21.107	96.96		684	2022-01-06 05:50:00	19.749	48.52		684	2022-01-06 05:50:00	21.584	92.57		684	2022-01-06 05:50:00	5.442	77.23		684	2022-01-06 05:50:00	21.3523	90.2837
	685	2022-01-06 06:00:00	22.11	97.21		685	2022-01-06 06:00:00	22.302	95.57		685	2022-01-06 06:00:00	21.393	98.15		685	2022-01-06 06:00:00	21.489	95.05		685	2022-01-06 06:00:00	21.131	98.74		685	2022-01-06 06:00:00	21.131	97.11		685	2022-01-06 06:00:00	19.868	45.16		685	2022-01-06 06:00:00	21.584	92.54		685	2022-01-06 06:00:00	5.21	76.9		685	2022-01-06 06:00:00	21.376	89.9412
	686	2022-01-06 06:10:00	22.11	97.42		686	2022-01-06 06:10:00	22.326	95.89		686	2022-01-06 06:10:00	21.37	97.99		686	2022-01-06 06:10:00	21.465	95.2		686	2022-01-06 06:10:00	21.107	98.71		686	2022-01-06 06:10:00	21.107	97.22		686	2022-01-06 06:10:00	19.797	46.88		686	2022-01-06 06:10:00	21.584	92.51		686	2022-01-06 06:10:00	5.081	77.4		686	2022-01-06 06:10:00	21.3583	90.2275
	687	2022-01-06 06:20:00	22.11	97.11		687	2022-01-06 06:20:00	22.302	96.5		687	2022-01-06 06:20:00	21.37	98.33		687	2022-01-06 06:20:00	21.465	94.75		687	2022-01-06 06:20:00	21.107	98.89		687	2022-01-06 06:20:00	21.131	97.45		687	2022-01-06 06:20:00	19.678	44.34		687	2022-01-06 06:20:00	21.584	92.57		687	2022-01-06 06:20:00	4.952	77.65		687	2022-01-06 06:20:00	21.3434	89.9925
	688	2022-01-06 06:30:00	22.086	96.6		688	2022-01-06 06:30:00	22.35	96.31		688	2022-01-06 06:30:00	21.37	98.36		688	2022-01-06 06:30:00	21.513	95.48		688	2022-01-06 06:30:00	21.131	98.92		688	2022-01-06 06:30:00	21.131	97.18		688	2022-01-06 06:30:00	18.679	43.21		688	2022-01-06 06:30:00	21.608	93.4		688	2022-01-06 06:30:00	5.004	78.05		688	2022-01-06 06:30:00	21.2335	89.9325
	689	2022-01-06 06:40:00	22.062	96.06		689	2022-01-06 06:40:00	22.397	96.99		689	2022-01-06 06:40:00	21.37	98.5		689	2022-01-06 06:40:00	21.489	94.92		689	2022-01-06 06:40:00	21.131	98.89		689	2022-01-06 06:40:00	21.131	97		689	2022-01-06 06:40:00	18.108	43.41		689	2022-01-06 06:40:00	21.608	93.27		689	2022-01-06 06:40:00	4.849	78.15		689	2022-01-06 06:40:00	21.162	89.88
	690	2022-01-06 06:50:00	22.086	97.48		690	2022-01-06 06:50:00	22.35	96.03		690	2022-01-06 06:50:00	21.37	98.46		690	2022-01-06 06:50:00	21.489	94.89		690	2022-01-06 06:50:00	21.131	98.79		690	2022-01-06 06:50:00	21.131	97.05		690	2022-01-06 06:50:00	17.418	46.26		690	2022-01-06 06:50:00	21.608	92.93		690	2022-01-06 06:50:00	4.719	78.9		690	2022-01-06 06:50:00	21.0729	90.2362
	691	2022-01-06 07:00:00	22.11	97.52		691	2022-01-06 07:00:00	22.302	96.07		691	2022-01-06 07:00:00	21.37	98.34		691	2022-01-06 07:00:00	21.489	94.92		691	2022-01-06 07:00:00	21.131	98.87		691	2022-01-06 07:00:00	21.131	97.08		691	2022-01-06 07:00:00	16.966	47.71		691	2022-01-06 07:00:00	21.584	92.72		691	2022-01-06 07:00:00	4.667	79.36		691	2022-01-06 07:00:00	21.0104	90.4038
	692	2022-01-06 07:10:00	22.086	97.51		692	2022-01-06 07:10:00	22.302	96.46		692	2022-01-06 07:10:00	21.346	98.31		692	2022-01-06 07:10:00	21.489	95.19		692	2022-01-06 07:10:00	21.107	98.9		692	2022-01-06 07:10:00	21.131	97.37		692	2022-01-06 07:10:00	16.514	48.58		692	2022-01-06 07:10:00	21.561	92.2		692	2022-01-06 07:10:00	4.667	78.92		692	2022-01-06 07:10:00	20.942	90.565
	693	2022-01-06 07:20:00	22.086	97.53		693	2022-01-06 07:20:00	22.302	96.35		693	2022-01-06 07:20:00	21.346	98.44		693	2022-01-06 07:20:00	21.489	95.02		693	2022-01-06 07:20:00	21.107	98.81		693	2022-01-06 07:20:00	21.083	96.68		693	2022-01-06 07:20:00	16.251	49.76		693	2022-01-06 07:20:00	21.561	92.8		693	2022-01-06 07:20:00	4.642	78.9		693	2022-01-06 07:20:00	20.9031	90.6737
	694	2022-01-06 07:30:00	22.086	97.43		694	2022-01-06 07:30:00	22.302	96.95		694	2022-01-06 07:30:00	21.346	98.56		694	2022-01-06 07:30:00	21.465	95.05		694	2022-01-06 07:30:00	21.083	98.79		694	2022-01-06 07:30:00	21.107	97.14		694	2022-01-06 07:30:00	16.013	50.42		694	2022-01-06 07:30:00	21.561	92.66		694	2022-01-06 07:30:00	4.667	79.12		694	2022-01-06 07:30:00	20.8704	90.875
	695	2022-01-06 07:40:00	22.086	97.5		695	2022-01-06 07:40:00	22.254	96.11		695	2022-01-06 07:40:00	21.346	98.41		695	2022-01-06 07:40:00	21.441	94.43		695	2022-01-06 07:40:00	21.059	98.78		695	2022-01-06 07:40:00	21.083	97.13		695	2022-01-06 07:40:00	15.822	51.43		695	2022-01-06 07:40:00	21.537	92.19		695	2022-01-06 07:40:00	4.771	78.89		695	2022-01-06 07:40:00	20.8285	90.7475
	696	2022-01-06 07:50:00	22.015	96.91		696	2022-01-06 07:50:00	22.254	96.29		696	2022-01-06 07:50:00	21.322	98.54		696	2022-01-06 07:50:00	21.441	95.02		696	2022-01-06 07:50:00	21.059	98.79		696	2022-01-06 07:50:00	21.059	97.02		696	2022-01-06 07:50:00	15.679	52.21		696	2022-01-06 07:50:00	21.537	93		696	2022-01-06 07:50:00	5.03	78.86		696	2022-01-06 07:50:00	20.7958	90.9725
	697	2022-01-06 08:00:00	21.991	96.8		697	2022-01-06 08:00:00	22.278	96.2		697	2022-01-06 08:00:00	21.322	98.25		697	2022-01-06 08:00:00	21.441	94.69		697	2022-01-06 08:00:00	21.059	98.65		697	2022-01-06 08:00:00	21.083	97.23		697	2022-01-06 08:00:00	15.584	52.99		697	2022-01-06 08:00:00	21.537	92.95		697	2022-01-06 08:00:00	5.262	78.32		697	2022-01-06 08:00:00	20.7869	90.97
	698	2022-01-06 08:10:00	21.895	96.24		698	2022-01-06 08:10:00	22.254	95.57		698	2022-01-06 08:10:00	21.298	98.49		698	2022-01-06 08:10:00	21.441	94.54		698	2022-01-06 08:10:00	21.059	98.6		698	2022-01-06 08:10:00	21.059	96.75		698	2022-01-06 08:10:00	15.488	53.74		698	2022-01-06 08:10:00	21.537	92.29		698	2022-01-06 08:10:00	5.493	77.78		698	2022-01-06 08:10:00	20.7539	90.7775
	699	2022-01-06 08:20:00	21.561	84.3		699	2022-01-06 08:20:00	21.967	88.6		699	2022-01-06 08:20:00	21.25	97.58		699	2022-01-06 08:20:00	21.417	93.85		699	2022-01-06 08:20:00	21.059	98.63		699	2022-01-06 08:20:00	21.083	96.85		699	2022-01-06 08:20:00	15.273	54.73		699	2022-01-06 08:20:00	21.489	90.52		699	2022-01-06 08:20:00	5.852	78.18		699	2022-01-06 08:20:00	20.6374	88.1325
	700	2022-01-06 08:30:00	21.274	82.86		700	2022-01-06 08:30:00	21.704	88.14		700	2022-01-06 08:30:00	21.083	95.02		700	2022-01-06 08:30:00	21.274	91.61		700	2022-01-06 08:30:00	20.964	97.97		700	2022-01-06 08:30:00	20.964	95.08		700	2022-01-06 08:30:00	15.989	90.95		700	2022-01-06 08:30:00	21.322	90.67		700	2022-01-06 08:30:00	6.209	75.99		700	2022-01-06 08:30:00	20.5718	91.5375
	701	2022-01-06 08:40:00	21.083	83.67		701	2022-01-06 08:40:00	21.513	87.85		701	2022-01-06 08:40:00	20.964	93.03		701	2022-01-06 08:40:00	21.203	91.38		701	2022-01-06 08:40:00	20.869	96.65		701	2022-01-06 08:40:00	20.916	94.99		701	2022-01-06 08:40:00	16.49	94.38		701	2022-01-06 08:40:00	21.274	90.83		701	2022-01-06 08:40:00	6.539	74.7		701	2022-01-06 08:40:00	20.539	91.5975
	702	2022-01-06 08:50:00	20.964	87.84		702	2022-01-06 08:50:00	21.417	88.28		702	2022-01-06 08:50:00	20.892	93.87		702	2022-01-06 08:50:00	21.107	91.65		702	2022-01-06 08:50:00	20.821	97.14		702	2022-01-06 08:50:00	20.845	94.51		702	2022-01-06 08:50:00	16.371	83.68		702	2022-01-06 08:50:00	21.203	89.45		702	2022-01-06 08:50:00	6.919	73.86		702	2022-01-06 08:50:00	20.4525	90.8025
	703	2022-01-06 09:00:00	20.821	87.36		703	2022-01-06 09:00:00	21.322	88.72		703	2022-01-06 09:00:00	20.821	93.33		703	2022-01-06 09:00:00	21.059	91.46		703	2022-01-06 09:00:00	20.773	96.56		703	2022-01-06 09:00:00	20.797	93.6		703	2022-01-06 09:00:00	16.347	77.07		703	2022-01-06 09:00:00	21.155	89.47		703	2022-01-06 09:00:00	7.146	71.7		703	2022-01-06 09:00:00	20.3869	89.6962
	704	2022-01-06 09:10:00	20.749	86.08		704	2022-01-06 09:10:00	21.25	88.4		704	2022-01-06 09:10:00	20.749	93.22		704	2022-01-06 09:10:00	20.988	90.49		704	2022-01-06 09:10:00	20.702	95.67		704	2022-01-06 09:10:00	20.726	93.61		704	2022-01-06 09:10:00	16.347	79.89		704	2022-01-06 09:10:00	21.131	89.91		704	2022-01-06 09:10:00	7.498	70.4		704	2022-01-06 09:10:00	20.3302	89.6587
	705	2022-01-06 09:20:00	20.654	89.11		705	2022-01-06 09:20:00	21.203	89.24		705	2022-01-06 09:20:00	20.583	90.08		705	2022-01-06 09:20:00	20.869	89.75		705	2022-01-06 09:20:00	20.368	90.08		705	2022-01-06 09:20:00	20.463	89.78		705	2022-01-06 09:20:00	16.323	77.81		705	2022-01-06 09:20:00	21.012	88.52		705	2022-01-06 09:20:00	7.924	69.65		705	2022-01-06 09:20:00	20.1844	88.0462
	706	2022-01-06 09:30:00	20.678	91.48		706	2022-01-06 09:30:00	21.25	90.66		706	2022-01-06 09:30:00	20.463	90.96		706	2022-01-06 09:30:00	20.749	87.96		706	2022-01-06 09:30:00	20.13	91.52		706	2022-01-06 09:30:00	20.273	88.16		706	2022-01-06 09:30:00	16.371	83.16		706	2022-01-06 09:30:00	20.892	87.55		706	2022-01-06 09:30:00	8.547	68.8		706	2022-01-06 09:30:00	20.1007	88.9312
	707	2022-01-06 09:40:00	20.487	84.52		707	2022-01-06 09:40:00	21.083	86.51		707	2022-01-06 09:40:00	20.392	90.23		707	2022-01-06 09:40:00	20.654	88.81		707	2022-01-06 09:40:00	19.987	90.3		707	2022-01-06 09:40:00	20.154	87.33		707	2022-01-06 09:40:00	16.442	88.08		707	2022-01-06 09:40:00	20.821	87.39		707	2022-01-06 09:40:00	8.721	67.09		707	2022-01-06 09:40:00	20.0025	87.8963
	708	2022-01-06 09:50:00	20.416	88.95		708	2022-01-06 09:50:00	20.988	88.24		708	2022-01-06 09:50:00	20.273	90.62		708	2022-01-06 09:50:00	20.606	87.23		708	2022-01-06 09:50:00	19.821	89.15		708	2022-01-06 09:50:00	20.035	86.87		708	2022-01-06 09:50:00	16.371	85.13		708	2022-01-06 09:50:00	20.773	87.18		708	2022-01-06 09:50:00	9.562	79.45		708	2022-01-06 09:50:00	19.9104	87.9213
	709	2022-01-06 10:00:00	20.487	90.03		709	2022-01-06 10:00:00	21.107	89.03		709	2022-01-06 10:00:00	20.297	92.22		709	2022-01-06 10:00:00	20.606	88.57		709	2022-01-06 10:00:00	19.892	91.18		709	2022-01-06 10:00:00	20.059	88.77		709	2022-01-06 10:00:00	16.466	91		709	2022-01-06 10:00:00	20.797	87.12		709	2022-01-06 10:00:00	9.734	64.26		709	2022-01-06 10:00:00	19.9639	89.74
	710	2022-01-06 10:10:00	20.463	87.74		710	2022-01-06 10:10:00	21.083	90.26		710	2022-01-06 10:10:00	20.154	89.74		710	2022-01-06 10:10:00	20.463	87.06		710	2022-01-06 10:10:00	19.583	89.48		710	2022-01-06 10:10:00	19.844	85.56		710	2022-01-06 10:10:00	16.514	91.57		710	2022-01-06 10:10:00	20.726	85.61		710	2022-01-06 10:10:00	9.882	60.42		710	2022-01-06 10:10:00	19.8538	88.3775
	711	2022-01-06 10:20:00	20.463	87.9		711	2022-01-06 10:20:00	21.036	87.25		711	2022-01-06 10:20:00	20.225	90.21		711	2022-01-06 10:20:00	20.463	85.96		711	2022-01-06 10:20:00	19.725	89.26		711	2022-01-06 10:20:00	19.892	89.68		711	2022-01-06 10:20:00	16.418	87.28		711	2022-01-06 10:20:00	20.773	87.54		711	2022-01-06 10:20:00	10.446	60.01		711	2022-01-06 10:20:00	19.8744	88.135
	712	2022-01-06 10:30:00	20.487	89.59		712	2022-01-06 10:30:00	21.083	89.76		712	2022-01-06 10:30:00	20.249	90.7		712	2022-01-06 10:30:00	20.487	85.39		712	2022-01-06 10:30:00	19.725	88.84		712	2022-01-06 10:30:00	19.916	87.47		712	2022-01-06 10:30:00	16.371	81.2		712	2022-01-06 10:30:00	20.821	87.5		712	2022-01-06 10:30:00	11.203	59.24		712	2022-01-06 10:30:00	19.8924	87.5563
	713	2022-01-06 10:40:00	20.463	89.47		713	2022-01-06 10:40:00	21.036	87.07		713	2022-01-06 10:40:00	20.13	89.45		713	2022-01-06 10:40:00	20.416	85.99		713	2022-01-06 10:40:00	19.487	88.92		713	2022-01-06 10:40:00	19.797	86.57		713	2022-01-06 10:40:00	17.775	77.13		713	2022-01-06 10:40:00	20.749	86.68		713	2022-01-06 10:40:00	10.274	56.57		713	2022-01-06 10:40:00	19.9816	86.41
	714	2022-01-06 10:50:00	20.321	83.58		714	2022-01-06 10:50:00	21.036	88.39		714	2022-01-06 10:50:00	19.987	88.24		714	2022-01-06 10:50:00	20.297	85.56		714	2022-01-06 10:50:00	19.345	90.48		714	2022-01-06 10:50:00	19.606	86.49		714	2022-01-06 10:50:00	18.488	70.9		714	2022-01-06 10:50:00	20.654	86.53		714	2022-01-06 10:50:00	11.324	57.01		714	2022-01-06 10:50:00	19.9667	85.0212
	715	2022-01-06 11:00:00	20.416	90.55		715	2022-01-06 11:00:00	21.083	90.12		715	2022-01-06 11:00:00	20.059	88.77		715	2022-01-06 11:00:00	20.392	87.53		715	2022-01-06 11:00:00	19.416	87.47		715	2022-01-06 11:00:00	19.702	86.99		715	2022-01-06 11:00:00	17.775	71.16		715	2022-01-06 11:00:00	20.678	86.67		715	2022-01-06 11:00:00	12.56	53.64		715	2022-01-06 11:00:00	19.9401	86.1575
	716	2022-01-06 11:10:00	20.392	90.32		716	2022-01-06 11:10:00	21.012	89.12		716	2022-01-06 11:10:00	20.059	88.55		716	2022-01-06 11:10:00	20.368	85.93		716	2022-01-06 11:10:00	19.297	83.93		716	2022-01-06 11:10:00	19.678	86.2		716	2022-01-06 11:10:00	17.371	74.31		716	2022-01-06 11:10:00	20.726	85.78		716	2022-01-06 11:10:00	12.416	52.9		716	2022-01-06 11:10:00	19.8629	85.5175
	717	2022-01-06 11:20:00	20.178	79.59		717	2022-01-06 11:20:00	20.845	85.23		717	2022-01-06 11:20:00	20.13	89.77		717	2022-01-06 11:20:00	20.44	89.35		717	2022-01-06 11:20:00	19.559	92.29		717	2022-01-06 11:20:00	19.797	89.88		717	2022-01-06 11:20:00	17.109	71.54		717	2022-01-06 11:20:00	20.773	87.96		717	2022-01-06 11:20:00	11.056	56.45		717	2022-01-06 11:20:00	19.8539	85.7012
	718	2022-01-06 11:30:00	20.225	83		718	2022-01-06 11:30:00	20.916	87.97		718	2022-01-06 11:30:00	20.13	89.74		718	2022-01-06 11:30:00	20.44	88.3		718	2022-01-06 11:30:00	19.535	91.16		718	2022-01-06 11:30:00	19.797	88.02		718	2022-01-06 11:30:00	16.966	74.79		718	2022-01-06 11:30:00	20.749	86.96		718	2022-01-06 11:30:00	11.931	56.27		718	2022-01-06 11:30:00	19.8447	86.2425
	719	2022-01-06 11:40:00	20.321	90.56		719	2022-01-06 11:40:00	20.964	89.16		719	2022-01-06 11:40:00	20.178	90.14		719	2022-01-06 11:40:00	20.487	88.32		719	2022-01-06 11:40:00	19.606	90.86		719	2022-01-06 11:40:00	19.892	90.06		719	2022-01-06 11:40:00	16.918	82.84		719	2022-01-06 11:40:00	20.773	87		719	2022-01-06 11:40:00	11.324	53.44		719	2022-01-06 11:40:00	19.8924	88.6175
	720	2022-01-06 11:50:00	20.297	83.87		720	2022-01-06 11:50:00	20.964	86.88		720	2022-01-06 11:50:00	20.13	88.98		720	2022-01-06 11:50:00	20.44	87.37		720	2022-01-06 11:50:00	19.511	90.13		720	2022-01-06 11:50:00	19.773	87.53		720	2022-01-06 11:50:00	16.847	80.42		720	2022-01-06 11:50:00	20.726	86.02		720	2022-01-06 11:50:00	11.519	54.65		720	2022-01-06 11:50:00	19.836	86.4
	721	2022-01-06 12:00:00	20.416	90.2		721	2022-01-06 12:00:00	21.012	89.59		721	2022-01-06 12:00:00	20.106	88.84		721	2022-01-06 12:00:00	20.392	86.39		721	2022-01-06 12:00:00	19.416	88.75		721	2022-01-06 12:00:00	19.702	84.33		721	2022-01-06 12:00:00	16.895	86.6		721	2022-01-06 12:00:00	20.702	84.64		721	2022-01-06 12:00:00	12.125	51.8		721	2022-01-06 12:00:00	19.8301	87.4175
	722	2022-01-06 12:10:00	20.392	87.9		722	2022-01-06 12:10:00	21.036	87.06		722	2022-01-06 12:10:00	20.059	89.01		722	2022-01-06 12:10:00	20.368	86.65		722	2022-01-06 12:10:00	19.416	90.16		722	2022-01-06 12:10:00	19.702	86.74		722	2022-01-06 12:10:00	16.895	86.73		722	2022-01-06 12:10:00	20.63	86.17		722	2022-01-06 12:10:00	11.859	50.42		722	2022-01-06 12:10:00	19.8122	87.5525
	723	2022-01-06 12:20:00	20.273	82.68		723	2022-01-06 12:20:00	20.892	83.88		723	2022-01-06 12:20:00	20.13	88.35		723	2022-01-06 12:20:00	20.44	87.08		723	2022-01-06 12:20:00	19.392	86.01		723	2022-01-06 12:20:00	19.749	85.86		723	2022-01-06 12:20:00	16.823	83.96		723	2022-01-06 12:20:00	20.726	86.4		723	2022-01-06 12:20:00	11.64	52.24		723	2022-01-06 12:20:00	19.8031	85.5275
	724	2022-01-06 12:30:00	20.297	87.21		724	2022-01-06 12:30:00	20.916	87.33		724	2022-01-06 12:30:00	20.082	89.16		724	2022-01-06 12:30:00	20.368	86.44		724	2022-01-06 12:30:00	19.392	91.15		724	2022-01-06 12:30:00	19.702	87.36		724	2022-01-06 12:30:00	16.799	83.79		724	2022-01-06 12:30:00	20.702	86.43		724	2022-01-06 12:30:00	11.859	59.96		724	2022-01-06 12:30:00	19.7822	87.3587
	725	2022-01-06 12:40:00	20.249	87.82		725	2022-01-06 12:40:00	20.845	86.49		725	2022-01-06 12:40:00	20.13	90.25		725	2022-01-06 12:40:00	20.44	87.15		725	2022-01-06 12:40:00	19.464	89.74		725	2022-01-06 12:40:00	19.725	86.7		725	2022-01-06 12:40:00	16.752	84.97		725	2022-01-06 12:40:00	20.702	85.62		725	2022-01-06 12:40:00	11.227	53		725	2022-01-06 12:40:00	19.7884	87.3425
	726	2022-01-06 12:50:00	20.154	82.37		726	2022-01-06 12:50:00	20.821	83.82		726	2022-01-06 12:50:00	20.154	88.69		726	2022-01-06 12:50:00	20.463	87.05		726	2022-01-06 12:50:00	19.416	89.95		726	2022-01-06 12:50:00	19.725	88.19		726	2022-01-06 12:50:00	16.728	82.05		726	2022-01-06 12:50:00	20.749	86		726	2022-01-06 12:50:00	11.203	53.15		726	2022-01-06 12:50:00	19.7763	86.015
	727	2022-01-06 13:00:00	19.987	78.61		727	2022-01-06 13:00:00	20.606	82.07		727	2022-01-06 13:00:00	20.178	89.91		727	2022-01-06 13:00:00	20.487	88.19		727	2022-01-06 13:00:00	19.487	88.12		727	2022-01-06 13:00:00	19.797	87.23		727	2022-01-06 13:00:00	16.633	73.56		727	2022-01-06 13:00:00	20.749	85.24		727	2022-01-06 13:00:00	10.568	53.7		727	2022-01-06 13:00:00	19.7405	84.1163
	728	2022-01-06 13:10:00	20.059	83.92		728	2022-01-06 13:10:00	20.726	85.36		728	2022-01-06 13:10:00	20.13	89.2		728	2022-01-06 13:10:00	20.44	86.16		728	2022-01-06 13:10:00	19.464	88		728	2022-01-06 13:10:00	19.725	86.83		728	2022-01-06 13:10:00	16.633	80.3		728	2022-01-06 13:10:00	20.726	87.09		728	2022-01-06 13:10:00	10.519	55.03		728	2022-01-06 13:10:00	19.7379	85.8575
	729	2022-01-06 13:20:00	20.106	89		729	2022-01-06 13:20:00	20.702	87.08		729	2022-01-06 13:20:00	20.082	87.92		729	2022-01-06 13:20:00	20.416	84.13		729	2022-01-06 13:20:00	19.416	85.07		729	2022-01-06 13:20:00	19.702	84.88		729	2022-01-06 13:20:00	16.585	85.83		729	2022-01-06 13:20:00	20.726	86.73		729	2022-01-06 13:20:00	10.617	56.35		729	2022-01-06 13:20:00	19.7169	86.33
	730	2022-01-06 13:30:00	20.059	84.05		730	2022-01-06 13:30:00	20.702	85.36		730	2022-01-06 13:30:00	20.13	89.95		730	2022-01-06 13:30:00	20.392	83.76		730	2022-01-06 13:30:00	19.464	88.67		730	2022-01-06 13:30:00	19.725	86.16		730	2022-01-06 13:30:00	16.537	77.7		730	2022-01-06 13:30:00	20.678	85.33		730	2022-01-06 13:30:00	10.886	55.39		730	2022-01-06 13:30:00	19.7109	85.1225
	731	2022-01-06 13:40:00	20.249	89.77		731	2022-01-06 13:40:00	20.916	90.11		731	2022-01-06 13:40:00	20.13	88.89		731	2022-01-06 13:40:00	20.44	86.77		731	2022-01-06 13:40:00	19.487	89.13		731	2022-01-06 13:40:00	19.725	86.69		731	2022-01-06 13:40:00	16.585	85.38		731	2022-01-06 13:40:00	20.63	85.45		731	2022-01-06 13:40:00	10.886	53.4		731	2022-01-06 13:40:00	19.7703	87.7737
	732	2022-01-06 13:50:00	20.035	81.93		732	2022-01-06 13:50:00	20.606	82.28		732	2022-01-06 13:50:00	20.297	92.58		732	2022-01-06 13:50:00	20.583	88.85		732	2022-01-06 13:50:00	19.916	95.13		732	2022-01-06 13:50:00	20.035	91.96		732	2022-01-06 13:50:00	16.633	87.62		732	2022-01-06 13:50:00	20.821	87.01		732	2022-01-06 13:50:00	10.201	55.62		732	2022-01-06 13:50:00	19.8657	88.42
	733	2022-01-06 14:00:00	20.106	85.15		733	2022-01-06 14:00:00	20.726	84.98		733	2022-01-06 14:00:00	20.392	92.92		733	2022-01-06 14:00:00	20.678	89.83		733	2022-01-06 14:00:00	20.059	96.06		733	2022-01-06 14:00:00	20.154	93.21		733	2022-01-06 14:00:00	16.728	83.01		733	2022-01-06 14:00:00	20.916	87.1		733	2022-01-06 14:00:00	10.005	55.82		733	2022-01-06 14:00:00	19.9699	89.0325
	734	2022-01-06 14:10:00	20.035	83.35		734	2022-01-06 14:10:00	20.654	86.81		734	2022-01-06 14:10:00	20.392	92.58		734	2022-01-06 14:10:00	20.702	89.72		734	2022-01-06 14:10:00	20.154	96.78		734	2022-01-06 14:10:00	20.273	94.79		734	2022-01-06 14:10:00	16.68	78.63		734	2022-01-06 14:10:00	20.869	86.02		734	2022-01-06 14:10:00	9.71	57.03		734	2022-01-06 14:10:00	19.9699	88.585
	735	2022-01-06 14:20:00	20.154	86.1		735	2022-01-06 14:20:00	20.749	85.42		735	2022-01-06 14:20:00	20.416	93.7		735	2022-01-06 14:20:00	20.749	91.17		735	2022-01-06 14:20:00	20.201	96.57		735	2022-01-06 14:20:00	20.297	93.61		735	2022-01-06 14:20:00	16.656	81.95		735	2022-01-06 14:20:00	20.964	87.31		735	2022-01-06 14:20:00	9.488	59.78		735	2022-01-06 14:20:00	20.0233	89.4787
	736	2022-01-06 14:30:00	20.273	91.4		736	2022-01-06 14:30:00	20.845	90.35		736	2022-01-06 14:30:00	20.416	92.48		736	2022-01-06 14:30:00	20.726	90.1		736	2022-01-06 14:30:00	20.13	92.41		736	2022-01-06 14:30:00	20.249	90.34		736	2022-01-06 14:30:00	16.656	85.61		736	2022-01-06 14:30:00	20.94	87.29		736	2022-01-06 14:30:00	9.389	60.56		736	2022-01-06 14:30:00	20.0294	89.9975
	737	2022-01-06 14:40:00	20.297	89.38		737	2022-01-06 14:40:00	20.892	88.25		737	2022-01-06 14:40:00	20.249	89.21		737	2022-01-06 14:40:00	20.559	87.2		737	2022-01-06 14:40:00	19.868	91.34		737	2022-01-06 14:40:00	20.059	87.52		737	2022-01-06 14:40:00	16.609	79.33		737	2022-01-06 14:40:00	20.797	85.42		737	2022-01-06 14:40:00	9.216	61.17		737	2022-01-06 14:40:00	19.9162	87.2062
	738	2022-01-06 14:50:00	20.106	84.96		738	2022-01-06 14:50:00	20.726	86.75		738	2022-01-06 14:50:00	20.273	88.82		738	2022-01-06 14:50:00	20.606	89.37		738	2022-01-06 14:50:00	19.94	90.94		738	2022-01-06 14:50:00	20.154	89.7		738	2022-01-06 14:50:00	16.585	78.67		738	2022-01-06 14:50:00	20.845	87.13		738	2022-01-06 14:50:00	9.192	62.42		738	2022-01-06 14:50:00	19.9044	87.0425
	739	2022-01-06 15:00:00	20.201	87.4		739	2022-01-06 15:00:00	20.845	88.95		739	2022-01-06 15:00:00	20.273	89.28		739	2022-01-06 15:00:00	20.559	88.43		739	2022-01-06 15:00:00	19.94	90.34		739	2022-01-06 15:00:00	20.106	89.35		739	2022-01-06 15:00:00	16.633	78.97		739	2022-01-06 15:00:00	20.797	86.09		739	2022-01-06 15:00:00	9.192	61.21		739	2022-01-06 15:00:00	19.9193	87.3513
	740	2022-01-06 15:10:00	20.154	82.94		740	2022-01-06 15:10:00	20.773	86.12		740	2022-01-06 15:10:00	20.249	88.33		740	2022-01-06 15:10:00	20.559	88.08		740	2022-01-06 15:10:00	19.868	91.46		740	2022-01-06 15:10:00	20.106	89.09		740	2022-01-06 15:10:00	16.752	79.69		740	2022-01-06 15:10:00	20.749	86.99		740	2022-01-06 15:10:00	8.746	61.2		740	2022-01-06 15:10:00	19.9013	86.5875
	741	2022-01-06 15:20:00	20.059	82.1		741	2022-01-06 15:20:00	20.702	85		741	2022-01-06 15:20:00	20.201	89.75		741	2022-01-06 15:20:00	20.535	88.98		741	2022-01-06 15:20:00	19.892	92.21		741	2022-01-06 15:20:00	20.082	88.76		741	2022-01-06 15:20:00	16.704	78.12		741	2022-01-06 15:20:00	20.749	86.56		741	2022-01-06 15:20:00	8.671	63.8		741	2022-01-06 15:20:00	19.8655	86.435
	742	2022-01-06 15:30:00	20.154	88.15		742	2022-01-06 15:30:00	20.797	88.23		742	2022-01-06 15:30:00	20.13	88.02		742	2022-01-06 15:30:00	20.463	87.22		742	2022-01-06 15:30:00	19.797	90.2		742	2022-01-06 15:30:00	20.011	87.92		742	2022-01-06 15:30:00	16.799	79.83		742	2022-01-06 15:30:00	20.654	83.89		742	2022-01-06 15:30:00	8.622	62.08		742	2022-01-06 15:30:00	19.8506	86.6825
	743	2022-01-06 15:40:00	20.154	89.34		743	2022-01-06 15:40:00	20.797	88.38		743	2022-01-06 15:40:00	20.154	88.42		743	2022-01-06 15:40:00	20.463	87.44		743	2022-01-06 15:40:00	19.844	92.66		743	2022-01-06 15:40:00	20.011	88.92		743	2022-01-06 15:40:00	16.799	77.64		743	2022-01-06 15:40:00	20.63	85.43		743	2022-01-06 15:40:00	8.572	63.65		743	2022-01-06 15:40:00	19.8565	87.2788
	744	2022-01-06 15:50:00	20.178	88.33		744	2022-01-06 15:50:00	20.821	88.43		744	2022-01-06 15:50:00	20.154	89.13		744	2022-01-06 15:50:00	20.463	88.08		744	2022-01-06 15:50:00	19.773	91.36		744	2022-01-06 15:50:00	19.987	88.98		744	2022-01-06 15:50:00	16.609	70.88		744	2022-01-06 15:50:00	20.678	85.2		744	2022-01-06 15:50:00	8.298	65.04		744	2022-01-06 15:50:00	19.8329	86.2987
	745	2022-01-06 16:00:00	20.13	85.32		745	2022-01-06 16:00:00	20.749	86.38		745	2022-01-06 16:00:00	20.154	90.34		745	2022-01-06 16:00:00	20.463	89.24		745	2022-01-06 16:00:00	19.821	92.45		745	2022-01-06 16:00:00	20.035	88.63		745	2022-01-06 16:00:00	16.585	75.61		745	2022-01-06 16:00:00	20.654	86.2		745	2022-01-06 16:00:00	8.024	66.53		745	2022-01-06 16:00:00	19.8239	86.7712
	746	2022-01-06 16:10:00	20.035	82.03		746	2022-01-06 16:10:00	20.654	86.18		746	2022-01-06 16:10:00	20.154	89.79		746	2022-01-06 16:10:00	20.463	88.85		746	2022-01-06 16:10:00	19.821	92.34		746	2022-01-06 16:10:00	20.059	90.07		746	2022-01-06 16:10:00	16.466	75.55		746	2022-01-06 16:10:00	20.702	85.68		746	2022-01-06 16:10:00	7.874	67.48		746	2022-01-06 16:10:00	19.7943	86.3113
	747	2022-01-06 16:20:00	19.94	79.57		747	2022-01-06 16:20:00	20.559	83.84		747	2022-01-06 16:20:00	20.13	89.17		747	2022-01-06 16:20:00	20.44	89.49		747	2022-01-06 16:20:00	19.821	92.87		747	2022-01-06 16:20:00	20.035	88.98		747	2022-01-06 16:20:00	16.371	72.42		747	2022-01-06 16:20:00	20.702	85.69		747	2022-01-06 16:20:00	7.673	67.24		747	2022-01-06 16:20:00	19.7497	85.2537
	748	2022-01-06 16:30:00	19.916	85.4		748	2022-01-06 16:30:00	20.535	86.61		748	2022-01-06 16:30:00	20.106	89.03		748	2022-01-06 16:30:00	20.44	89.41		748	2022-01-06 16:30:00	19.821	92.3		748	2022-01-06 16:30:00	20.082	91.25		748	2022-01-06 16:30:00	16.251	73.04		748	2022-01-06 16:30:00	20.726	87.23		748	2022-01-06 16:30:00	7.548	69.52		748	2022-01-06 16:30:00	19.7346	86.7837
	749	2022-01-06 16:40:00	20.297	94.09		749	2022-01-06 16:40:00	20.845	93.3		749	2022-01-06 16:40:00	20.225	94.29		749	2022-01-06 16:40:00	20.511	90.1		749	2022-01-06 16:40:00	19.987	94.91		749	2022-01-06 16:40:00	20.154	91.71		749	2022-01-06 16:40:00	15.775	52.07		749	2022-01-06 16:40:00	20.821	88.23		749	2022-01-06 16:40:00	7.12	65.02		749	2022-01-06 16:40:00	19.8269	87.3375
	750	2022-01-06 16:50:00	20.559	96.2		750	2022-01-06 16:50:00	21.131	94.36		750	2022-01-06 16:50:00	20.392	96.18		750	2022-01-06 16:50:00	20.606	91.33		750	2022-01-06 16:50:00	20.106	96.31		750	2022-01-06 16:50:00	20.249	93.85		750	2022-01-06 16:50:00	15.249	52.7		750	2022-01-06 16:50:00	20.94	89.04		750	2022-01-06 16:50:00	6.868	65.42		750	2022-01-06 16:50:00	19.904	88.7463
	751	2022-01-06 17:00:00	20.821	96.84		751	2022-01-06 17:00:00	21.298	95.71		751	2022-01-06 17:00:00	20.511	96.92		751	2022-01-06 17:00:00	20.726	93.36		751	2022-01-06 17:00:00	20.225	96.91		751	2022-01-06 17:00:00	20.368	94.95		751	2022-01-06 17:00:00	15.225	55.61		751	2022-01-06 17:00:00	21.012	89.83		751	2022-01-06 17:00:00	6.691	66.42		751	2022-01-06 17:00:00	20.0232	90.0163
	752	2022-01-06 17:10:00	20.988	97.53		752	2022-01-06 17:10:00	21.417	95.49		752	2022-01-06 17:10:00	20.606	97.61		752	2022-01-06 17:10:00	20.797	93.34		752	2022-01-06 17:10:00	20.297	97.5		752	2022-01-06 17:10:00	20.416	95.23		752	2022-01-06 17:10:00	15.249	55.59		752	2022-01-06 17:10:00	21.083	90.37		752	2022-01-06 17:10:00	6.488	66.52		752	2022-01-06 17:10:00	20.1066	90.3325
	753	2022-01-06 17:20:00	21.155	97.4		753	2022-01-06 17:20:00	21.513	95.74		753	2022-01-06 17:20:00	20.678	97.68		753	2022-01-06 17:20:00	20.869	94.29		753	2022-01-06 17:20:00	20.392	97.91		753	2022-01-06 17:20:00	20.511	96.21		753	2022-01-06 17:20:00	15.202	53.17		753	2022-01-06 17:20:00	21.131	90.52		753	2022-01-06 17:20:00	6.31	66.6		753	2022-01-06 17:20:00	20.1814	90.365
	754	2022-01-06 17:30:00	21.25	97.61		754	2022-01-06 17:30:00	21.608	96.41		754	2022-01-06 17:30:00	20.749	98.14		754	2022-01-06 17:30:00	20.94	94.45		754	2022-01-06 17:30:00	20.463	98.01		754	2022-01-06 17:30:00	20.583	96.37		754	2022-01-06 17:30:00	14.699	47.05		754	2022-01-06 17:30:00	21.179	90.46		754	2022-01-06 17:30:00	6.26	67.79		754	2022-01-06 17:30:00	20.1839	89.8125
	755	2022-01-06 17:40:00	21.322	97.72		755	2022-01-06 17:40:00	21.68	96.12		755	2022-01-06 17:40:00	20.821	98.21		755	2022-01-06 17:40:00	20.964	94.29		755	2022-01-06 17:40:00	20.511	98.18		755	2022-01-06 17:40:00	20.606	95.3		755	2022-01-06 17:40:00	14.148	47.34		755	2022-01-06 17:40:00	21.226	90.73		755	2022-01-06 17:40:00	6.081	67.59		755	2022-01-06 17:40:00	20.1597	89.7363
	756	2022-01-06 17:50:00	21.322	96.96		756	2022-01-06 17:50:00	21.728	96.51		756	2022-01-06 17:50:00	20.845	98.12		756	2022-01-06 17:50:00	21.036	94.59		756	2022-01-06 17:50:00	20.559	98.03		756	2022-01-06 17:50:00	20.678	96.11		756	2022-01-06 17:50:00	13.789	48.24		756	2022-01-06 17:50:00	21.25	91.6		756	2022-01-06 17:50:00	5.954	68.48		756	2022-01-06 17:50:00	20.1509	90.02
	757	2022-01-06 18:00:00	21.37	97.54		757	2022-01-06 18:00:00	21.799	97.06		757	2022-01-06 18:00:00	20.892	98.38		757	2022-01-06 18:00:00	21.083	94.54		757	2022-01-06 18:00:00	20.63	98.22		757	2022-01-06 18:00:00	20.726	95.13		757	2022-01-06 18:00:00	13.5	48.31		757	2022-01-06 18:00:00	21.298	92.81		757	2022-01-06 18:00:00	5.852	69.56		757	2022-01-06 18:00:00	20.1623	90.2488
	758	2022-01-06 18:10:00	21.441	97.69		758	2022-01-06 18:10:00	21.823	96.89		758	2022-01-06 18:10:00	20.916	98.44		758	2022-01-06 18:10:00	21.083	93.88		758	2022-01-06 18:10:00	20.63	97.94		758	2022-01-06 18:10:00	20.749	94.93		758	2022-01-06 18:10:00	13.26	48.86		758	2022-01-06 18:10:00	21.322	91.63		758	2022-01-06 18:10:00	5.826	69.2		758	2022-01-06 18:10:00	20.153	90.0325
	759	2022-01-06 18:20:00	21.489	97.84		759	2022-01-06 18:20:00	21.847	96.42		759	2022-01-06 18:20:00	20.94	98.32		759	2022-01-06 18:20:00	21.107	94.09		759	2022-01-06 18:20:00	20.678	97.76		759	2022-01-06 18:20:00	20.773	94.53		759	2022-01-06 18:20:00	13.067	49.42		759	2022-01-06 18:20:00	21.322	91.48		759	2022-01-06 18:20:00	5.928	69.18		759	2022-01-06 18:20:00	20.1529	89.9825
	760	2022-01-06 18:30:00	21.513	97.75		760	2022-01-06 18:30:00	21.871	96.29		760	2022-01-06 18:30:00	20.964	98.38		760	2022-01-06 18:30:00	21.131	94.37		760	2022-01-06 18:30:00	20.702	97.82		760	2022-01-06 18:30:00	20.797	95.23		760	2022-01-06 18:30:00	12.995	51.27		760	2022-01-06 18:30:00	21.322	91.42		760	2022-01-06 18:30:00	6.132	69.83		760	2022-01-06 18:30:00	20.1619	90.3162
	761	2022-01-06 18:40:00	21.441	96.78		761	2022-01-06 18:40:00	21.895	95.98		761	2022-01-06 18:40:00	20.988	98.26		761	2022-01-06 18:40:00	21.155	94.13		761	2022-01-06 18:40:00	20.726	97.83		761	2022-01-06 18:40:00	20.821	95.13		761	2022-01-06 18:40:00	12.922	50.43		761	2022-01-06 18:40:00	21.322	91.78		761	2022-01-06 18:40:00	6.081	68.74		761	2022-01-06 18:40:00	20.1588	90.04
	762	2022-01-06 18:50:00	21.417	96.04		762	2022-01-06 18:50:00	21.895	96.59		762	2022-01-06 18:50:00	20.988	98.57		762	2022-01-06 18:50:00	21.179	94.18		762	2022-01-06 18:50:00	20.726	97.78		762	2022-01-06 18:50:00	20.845	94.92		762	2022-01-06 18:50:00	12.874	50.41		762	2022-01-06 18:50:00	21.346	92.82		762	2022-01-06 18:50:00	6.107	67.95		762	2022-01-06 18:50:00	20.1588	90.1637
	763	2022-01-06 19:00:00	21.393	95.67		763	2022-01-06 19:00:00	21.895	95.74		763	2022-01-06 19:00:00	21.012	98.27		763	2022-01-06 19:00:00	21.179	93.18		763	2022-01-06 19:00:00	20.773	97.74		763	2022-01-06 19:00:00	20.821	94.56		763	2022-01-06 19:00:00	12.922	50.61		763	2022-01-06 19:00:00	21.346	92.95		763	2022-01-06 19:00:00	6.158	66.32		763	2022-01-06 19:00:00	20.1676	89.84
	764	2022-01-06 19:10:00	21.393	95.09		764	2022-01-06 19:10:00	21.895	95.99		764	2022-01-06 19:10:00	21.012	97.95		764	2022-01-06 19:10:00	21.179	92.92		764	2022-01-06 19:10:00	20.749	97.36		764	2022-01-06 19:10:00	20.845	94.01		764	2022-01-06 19:10:00	12.922	48.12		764	2022-01-06 19:10:00	21.322	91.09		764	2022-01-06 19:10:00	6.107	65.29		764	2022-01-06 19:10:00	20.1646	89.0663
	765	2022-01-06 19:20:00	21.274	94.95		765	2022-01-06 19:20:00	21.823	94.78		765	2022-01-06 19:20:00	21.012	97.74		765	2022-01-06 19:20:00	21.179	93.49		765	2022-01-06 19:20:00	20.773	97.49		765	2022-01-06 19:20:00	20.845	94.55		765	2022-01-06 19:20:00	12.898	49.39		765	2022-01-06 19:20:00	21.346	92.89		765	2022-01-06 19:20:00	6.081	64.95		765	2022-01-06 19:20:00	20.1438	89.41
	766	2022-01-06 19:30:00	21.465	97.16		766	2022-01-06 19:30:00	21.847	95.49		766	2022-01-06 19:30:00	20.988	97.84		766	2022-01-06 19:30:00	21.179	92.69		766	2022-01-06 19:30:00	20.749	97.12		766	2022-01-06 19:30:00	20.821	94.26		766	2022-01-06 19:30:00	12.922	48.72		766	2022-01-06 19:30:00	21.322	91.16		766	2022-01-06 19:30:00	6.132	64.68		766	2022-01-06 19:30:00	20.1616	89.305
	767	2022-01-06 19:40:00	21.513	97.48		767	2022-01-06 19:40:00	21.847	95.16		767	2022-01-06 19:40:00	21.012	97.78		767	2022-01-06 19:40:00	21.179	93.19		767	2022-01-06 19:40:00	20.749	97.23		767	2022-01-06 19:40:00	20.797	94.36		767	2022-01-06 19:40:00	12.947	51.67		767	2022-01-06 19:40:00	21.322	91.59		767	2022-01-06 19:40:00	6.132	65.05		767	2022-01-06 19:40:00	20.1707	89.8075
	768	2022-01-06 19:50:00	21.489	96.7		768	2022-01-06 19:50:00	21.895	95.1		768	2022-01-06 19:50:00	21.012	97.96		768	2022-01-06 19:50:00	21.179	93.17		768	2022-01-06 19:50:00	20.773	97.11		768	2022-01-06 19:50:00	20.845	94.38		768	2022-01-06 19:50:00	13.091	50.16		768	2022-01-06 19:50:00	21.322	92.4		768	2022-01-06 19:50:00	6.107	65.46		768	2022-01-06 19:50:00	20.2007	89.6225
	769	2022-01-06 20:00:00	21.465	95.59		769	2022-01-06 20:00:00	21.919	95.9		769	2022-01-06 20:00:00	21.012	97.39		769	2022-01-06 20:00:00	21.179	92.59		769	2022-01-06 20:00:00	20.773	97.15		769	2022-01-06 20:00:00	20.797	93.09		769	2022-01-06 20:00:00	13.163	52.12		769	2022-01-06 20:00:00	21.322	91.19		769	2022-01-06 20:00:00	6.107	64.75		769	2022-01-06 20:00:00	20.2037	89.3775
	770	2022-01-06 20:10:00	21.322	94.87		770	2022-01-06 20:10:00	21.823	94.33		770	2022-01-06 20:10:00	20.988	97.18		770	2022-01-06 20:10:00	21.179	93.12		770	2022-01-06 20:10:00	20.773	97.19		770	2022-01-06 20:10:00	20.821	94.73		770	2022-01-06 20:10:00	13.404	50.18		770	2022-01-06 20:10:00	21.298	91.04		770	2022-01-06 20:10:00	6.132	64.68		770	2022-01-06 20:10:00	20.201	89.08
	771	2022-01-06 20:20:00	21.37	94.19		771	2022-01-06 20:20:00	21.871	95.3		771	2022-01-06 20:20:00	20.988	97.67		771	2022-01-06 20:20:00	21.179	93.53		771	2022-01-06 20:20:00	20.797	97.27		771	2022-01-06 20:20:00	20.845	94.27		771	2022-01-06 20:20:00	13.091	48.21		771	2022-01-06 20:20:00	21.322	92.8		771	2022-01-06 20:20:00	6.132	67.25		771	2022-01-06 20:20:00	20.1829	89.155
	772	2022-01-06 20:30:00	21.37	93.51		772	2022-01-06 20:30:00	21.895	95.47		772	2022-01-06 20:30:00	20.988	97.73		772	2022-01-06 20:30:00	21.203	93.68		772	2022-01-06 20:30:00	20.797	97.46		772	2022-01-06 20:30:00	20.869	94.23		772	2022-01-06 20:30:00	12.922	49.11		772	2022-01-06 20:30:00	21.322	93.05		772	2022-01-06 20:30:00	6.107	67.11		772	2022-01-06 20:30:00	20.1708	89.28
	773	2022-01-06 20:40:00	21.37	93.28		773	2022-01-06 20:40:00	21.871	95.89		773	2022-01-06 20:40:00	21.012	97.91		773	2022-01-06 20:40:00	21.203	93.15		773	2022-01-06 20:40:00	20.821	97.41		773	2022-01-06 20:40:00	20.869	93.83		773	2022-01-06 20:40:00	12.898	50.09		773	2022-01-06 20:40:00	21.322	92.45		773	2022-01-06 20:40:00	6.056	65.96		773	2022-01-06 20:40:00	20.1708	89.2513
	774	2022-01-06 20:50:00	21.37	94.47		774	2022-01-06 20:50:00	21.871	95.67		774	2022-01-06 20:50:00	21.012	97.94		774	2022-01-06 20:50:00	21.226	94.07		774	2022-01-06 20:50:00	20.821	97.56		774	2022-01-06 20:50:00	20.892	94.7		774	2022-01-06 20:50:00	12.874	48.86		774	2022-01-06 20:50:00	21.322	93.5		774	2022-01-06 20:50:00	6.056	65.98		774	2022-01-06 20:50:00	20.1735	89.5962
	775	2022-01-06 21:00:00	21.465	96.74		775	2022-01-06 21:00:00	21.871	95.72		775	2022-01-06 21:00:00	21.012	97.73		775	2022-01-06 21:00:00	21.203	93.14		775	2022-01-06 21:00:00	20.821	97.42		775	2022-01-06 21:00:00	20.892	94.17		775	2022-01-06 21:00:00	13.284	54.28		775	2022-01-06 21:00:00	21.346	91.78		775	2022-01-06 21:00:00	6.056	66.71		775	2022-01-06 21:00:00	20.2368	90.1225
	776	2022-01-06 21:10:00	21.537	97.27		776	2022-01-06 21:10:00	21.919	95.95		776	2022-01-06 21:10:00	21.036	97.68		776	2022-01-06 21:10:00	21.203	92.72		776	2022-01-06 21:10:00	20.821	97.45		776	2022-01-06 21:10:00	20.916	95.1		776	2022-01-06 21:10:00	13.741	56.67		776	2022-01-06 21:10:00	21.346	92.1		776	2022-01-06 21:10:00	6.03	67.35		776	2022-01-06 21:10:00	20.3149	90.6175
	777	2022-01-06 21:20:00	21.537	96.71		777	2022-01-06 21:20:00	21.919	95.32		777	2022-01-06 21:20:00	21.036	97.42		777	2022-01-06 21:20:00	21.203	92.51		777	2022-01-06 21:20:00	20.845	97.68		777	2022-01-06 21:20:00	20.916	95.04		777	2022-01-06 21:20:00	13.765	53.42		777	2022-01-06 21:20:00	21.346	91.84		777	2022-01-06 21:20:00	5.954	64.64		777	2022-01-06 21:20:00	20.3209	89.9925
	778	2022-01-06 21:30:00	21.561	97.08		778	2022-01-06 21:30:00	21.919	95.33		778	2022-01-06 21:30:00	21.036	97.87		778	2022-01-06 21:30:00	21.226	93.05		778	2022-01-06 21:30:00	20.821	97.57		778	2022-01-06 21:30:00	20.892	94.3		778	2022-01-06 21:30:00	13.861	53.19		778	2022-01-06 21:30:00	21.322	90.84		778	2022-01-06 21:30:00	5.954	64.97		778	2022-01-06 21:30:00	20.3298	89.9037
	779	2022-01-06 21:40:00	21.393	94.76		779	2022-01-06 21:40:00	21.823	93.33		779	2022-01-06 21:40:00	21.059	97.92		779	2022-01-06 21:40:00	21.274	94.42		779	2022-01-06 21:40:00	20.892	98.2		779	2022-01-06 21:40:00	20.94	95.39		779	2022-01-06 21:40:00	13.668	49.79		779	2022-01-06 21:40:00	21.346	93.19		779	2022-01-06 21:40:00	5.954	65.94		779	2022-01-06 21:40:00	20.2994	89.625
	780	2022-01-06 21:50:00	21.346	93.51		780	2022-01-06 21:50:00	21.799	92.64		780	2022-01-06 21:50:00	21.036	97.67		780	2022-01-06 21:50:00	21.274	94.26		780	2022-01-06 21:50:00	20.869	97.86		780	2022-01-06 21:50:00	20.94	95.81		780	2022-01-06 21:50:00	13.548	49.42		780	2022-01-06 21:50:00	21.346	93.09		780	2022-01-06 21:50:00	5.903	64.96		780	2022-01-06 21:50:00	20.2697	89.2825
	781	2022-01-06 22:00:00	21.37	95.12		781	2022-01-06 22:00:00	21.799	94.02		781	2022-01-06 22:00:00	21.059	98.15		781	2022-01-06 22:00:00	21.25	94.37		781	2022-01-06 22:00:00	20.869	97.82		781	2022-01-06 22:00:00	20.94	95.35		781	2022-01-06 22:00:00	13.524	48.87		781	2022-01-06 22:00:00	21.346	93.18		781	2022-01-06 22:00:00	5.903	65.05		781	2022-01-06 22:00:00	20.2696	89.61
	782	2022-01-06 22:10:00	21.465	94.51		782	2022-01-06 22:10:00	21.871	94.55		782	2022-01-06 22:10:00	21.059	98.05		782	2022-01-06 22:10:00	21.274	95.04		782	2022-01-06 22:10:00	20.916	98.4		782	2022-01-06 22:10:00	20.964	96.58		782	2022-01-06 22:10:00	13.452	48.3		782	2022-01-06 22:10:00	21.37	93.46		782	2022-01-06 22:10:00	5.928	65.08		782	2022-01-06 22:10:00	20.2964	89.8613
	783	2022-01-06 22:20:00	21.441	93.04		783	2022-01-06 22:20:00	21.919	95.92		783	2022-01-06 22:20:00	21.083	98.31		783	2022-01-06 22:20:00	21.298	95.23		783	2022-01-06 22:20:00	20.916	98.53		783	2022-01-06 22:20:00	20.988	96.87		783	2022-01-06 22:20:00	13.139	48.08		783	2022-01-06 22:20:00	21.393	94.3		783	2022-01-06 22:20:00	5.954	66.98		783	2022-01-06 22:20:00	20.2721	90.035
	784	2022-01-06 22:30:00	21.489	94.95		784	2022-01-06 22:30:00	21.991	96.03		784	2022-01-06 22:30:00	21.107	98.54		784	2022-01-06 22:30:00	21.322	95.76		784	2022-01-06 22:30:00	20.94	98.77		784	2022-01-06 22:30:00	21.036	96.83		784	2022-01-06 22:30:00	12.995	49.04		784	2022-01-06 22:30:00	21.417	94.42		784	2022-01-06 22:30:00	5.979	67.62		784	2022-01-06 22:30:00	20.2871	90.5425
	785	2022-01-06 22:40:00	21.489	94.46		785	2022-01-06 22:40:00	22.015	96.58		785	2022-01-06 22:40:00	21.155	98.67		785	2022-01-06 22:40:00	21.346	95.99		785	2022-01-06 22:40:00	20.988	98.86		785	2022-01-06 22:40:00	21.083	97.23		785	2022-01-06 22:40:00	13.091	51.74		785	2022-01-06 22:40:00	21.465	94.68		785	2022-01-06 22:40:00	5.979	67.53		785	2022-01-06 22:40:00	20.329	91.0263
	786	2022-01-06 22:50:00	21.537	94.66		786	2022-01-06 22:50:00	22.062	97.07		786	2022-01-06 22:50:00	21.179	98.99		786	2022-01-06 22:50:00	21.37	96.24		786	2022-01-06 22:50:00	21.012	99.25		786	2022-01-06 22:50:00	21.131	97.76		786	2022-01-06 22:50:00	13.717	55.66		786	2022-01-06 22:50:00	21.489	94.99		786	2022-01-06 22:50:00	5.928	68.75		786	2022-01-06 22:50:00	20.4371	91.8275
	787	2022-01-06 23:00:00	21.513	95.38		787	2022-01-06 23:00:00	22.039	96.01		787	2022-01-06 23:00:00	21.179	99.02		787	2022-01-06 23:00:00	21.417	96.36		787	2022-01-06 23:00:00	21.036	99.42		787	2022-01-06 23:00:00	21.131	98.02		787	2022-01-06 23:00:00	13.765	49.5		787	2022-01-06 23:00:00	21.513	95.14		787	2022-01-06 23:00:00	6.056	78.81		787	2022-01-06 23:00:00	20.4491	91.1063
	788	2022-01-06 23:10:00	21.37	94.52		788	2022-01-06 23:10:00	21.847	94.49		788	2022-01-06 23:10:00	21.179	98.92		788	2022-01-06 23:10:00	21.393	96.12		788	2022-01-06 23:10:00	21.036	99.44		788	2022-01-06 23:10:00	21.107	97.5		788	2022-01-06 23:10:00	13.139	49.03		788	2022-01-06 23:10:00	21.441	94.72		788	2022-01-06 23:10:00	6.132	76.65		788	2022-01-06 23:10:00	20.314	90.5925
	789	2022-01-06 23:20:00	21.417	95.81		789	2022-01-06 23:20:00	21.823	95.05		789	2022-01-06 23:20:00	21.155	99.11		789	2022-01-06 23:20:00	21.417	96.35		789	2022-01-06 23:20:00	21.036	99.37		789	2022-01-06 23:20:00	21.107	97.73		789	2022-01-06 23:20:00	12.995	49.96		789	2022-01-06 23:20:00	21.417	95.14		789	2022-01-06 23:20:00	5.928	69.41		789	2022-01-06 23:20:00	20.2959	91.065
	790	2022-01-06 23:30:00	21.417	95.88		790	2022-01-06 23:30:00	21.823	94.39		790	2022-01-06 23:30:00	21.155	99.06		790	2022-01-06 23:30:00	21.393	96.17		790	2022-01-06 23:30:00	21.036	99.26		790	2022-01-06 23:30:00	21.107	97.73		790	2022-01-06 23:30:00	12.947	49.81		790	2022-01-06 23:30:00	21.37	94.43		790	2022-01-06 23:30:00	5.903	70.85		790	2022-01-06 23:30:00	20.281	90.8413
	791	2022-01-06 23:40:00	21.417	95.65		791	2022-01-06 23:40:00	21.799	94.45		791	2022-01-06 23:40:00	21.155	98.91		791	2022-01-06 23:40:00	21.37	96.19		791	2022-01-06 23:40:00	21.036	99.19		791	2022-01-06 23:40:00	21.107	97.42		791	2022-01-06 23:40:00	13.067	50.39		791	2022-01-06 23:40:00	21.37	94.05		791	2022-01-06 23:40:00	5.877	70.45		791	2022-01-06 23:40:00	20.2901	90.7812
	792	2022-01-06 23:50:00	21.393	95.65		792	2022-01-06 23:50:00	21.776	94.65		792	2022-01-06 23:50:00	21.155	98.9		792	2022-01-06 23:50:00	21.37	96.14		792	2022-01-06 23:50:00	21.036	99.16		792	2022-01-06 23:50:00	21.107	97.41		792	2022-01-06 23:50:00	13.091	50.59		792	2022-01-06 23:50:00	21.37	94.32		792	2022-01-06 23:50:00	5.877	71.6		792	2022-01-06 23:50:00	20.2873	90.8525
	793	2022-01-07	21.37	94.79		793	2022-01-07	21.752	94.45		793	2022-01-07	21.131	98.78		793	2022-01-07	21.37	95.8		793	2022-01-07	21.036	99.13		793	2022-01-07	21.083	97.07		793	2022-01-07	12.995	50.2		793	2022-01-07	21.346	93.96		793	2022-01-07	5.826	70.78		793	2022-01-07	20.2604	90.5225
	794	2022-01-07 00:10:00	21.417	95.04		794	2022-01-07 00:10:00	21.799	96.14		794	2022-01-07 00:10:00	21.131	98.76		794	2022-01-07 00:10:00	21.346	96.34		794	2022-01-07 00:10:00	21.059	99.22		794	2022-01-07 00:10:00	21.107	97.4		794	2022-01-07 00:10:00	13.332	81.69		794	2022-01-07 00:10:00	21.37	94.43		794	2022-01-07 00:10:00	5.8	70.34		794	2022-01-07 00:10:00	20.3201	94.8775
	795	2022-01-07 00:20:00	21.465	96.21		795	2022-01-07 00:20:00	21.895	96.47		795	2022-01-07 00:20:00	21.155	99.05		795	2022-01-07 00:20:00	21.346	96.64		795	2022-01-07 00:20:00	21.059	99.3		795	2022-01-07 00:20:00	21.131	97.71		795	2022-01-07 00:20:00	14.029	94.63		795	2022-01-07 00:20:00	21.417	95.19		795	2022-01-07 00:20:00	5.775	70.13		795	2022-01-07 00:20:00	20.4371	96.9
	796	2022-01-07 00:30:00	21.537	96.74		796	2022-01-07 00:30:00	21.943	96.56		796	2022-01-07 00:30:00	21.179	99.24		796	2022-01-07 00:30:00	21.37	96.95		796	2022-01-07 00:30:00	21.083	99.47		796	2022-01-07 00:30:00	21.179	98.03		796	2022-01-07 00:30:00	14.58	96.78		796	2022-01-07 00:30:00	21.465	95.2		796	2022-01-07 00:30:00	5.724	70.12		796	2022-01-07 00:30:00	20.542	97.3713
	797	2022-01-07 00:40:00	21.656	98.08		797	2022-01-07 00:40:00	21.991	96.57		797	2022-01-07 00:40:00	21.203	99.35		797	2022-01-07 00:40:00	21.393	96.96		797	2022-01-07 00:40:00	21.131	99.75		797	2022-01-07 00:40:00	21.203	98.22		797	2022-01-07 00:40:00	13.909	57.45		797	2022-01-07 00:40:00	21.489	95.41		797	2022-01-07 00:40:00	5.647	71.04		797	2022-01-07 00:40:00	20.4969	92.7237
	798	2022-01-07 00:50:00	21.68	98.32		798	2022-01-07 00:50:00	22.015	96.7		798	2022-01-07 00:50:00	21.226	99.48		798	2022-01-07 00:50:00	21.417	96.97		798	2022-01-07 00:50:00	21.155	100		798	2022-01-07 00:50:00	21.203	98.19		798	2022-01-07 00:50:00	13.981	54.64		798	2022-01-07 00:50:00	21.513	95.61		798	2022-01-07 00:50:00	5.57	69.99		798	2022-01-07 00:50:00	20.5237	92.4888
	799	2022-01-07 01:00:00	21.728	98.38		799	2022-01-07 01:00:00	22.039	96.69		799	2022-01-07 01:00:00	21.25	99.58		799	2022-01-07 01:00:00	21.441	96.97		799	2022-01-07 01:00:00	21.179	100		799	2022-01-07 01:00:00	21.226	98.19		799	2022-01-07 01:00:00	14.005	53.07		799	2022-01-07 01:00:00	21.537	95.72		799	2022-01-07 01:00:00	5.57	70.75		799	2022-01-07 01:00:00	20.5506	92.325
	800	2022-01-07 01:10:00	21.728	97.87		800	2022-01-07 01:10:00	22.039	96.61		800	2022-01-07 01:10:00	21.274	99.55		800	2022-01-07 01:10:00	21.441	96.95		800	2022-01-07 01:10:00	21.203	100		800	2022-01-07 01:10:00	21.226	98.11		800	2022-01-07 01:10:00	14.029	55.17		800	2022-01-07 01:10:00	21.537	95.65		800	2022-01-07 01:10:00	5.647	71		800	2022-01-07 01:10:00	20.5596	92.4887
	801	2022-01-07 01:20:00	21.656	97.45		801	2022-01-07 01:20:00	22.039	96.28		801	2022-01-07 01:20:00	21.274	99.44		801	2022-01-07 01:20:00	21.465	96.91		801	2022-01-07 01:20:00	21.179	99.96		801	2022-01-07 01:20:00	21.25	98.15		801	2022-01-07 01:20:00	14.125	55.76		801	2022-01-07 01:20:00	21.537	95.62		801	2022-01-07 01:20:00	5.57	70.29		801	2022-01-07 01:20:00	20.5656	92.4463
	802	2022-01-07 01:30:00	21.656	97.29		802	2022-01-07 01:30:00	22.062	96.23		802	2022-01-07 01:30:00	21.274	99.55		802	2022-01-07 01:30:00	21.465	96.93		802	2022-01-07 01:30:00	21.179	99.96		802	2022-01-07 01:30:00	21.25	98.17		802	2022-01-07 01:30:00	13.692	52.17		802	2022-01-07 01:30:00	21.537	95.82		802	2022-01-07 01:30:00	5.621	71.05		802	2022-01-07 01:30:00	20.5144	92.015
	803	2022-01-07 01:40:00	21.728	98.13		803	2022-01-07 01:40:00	22.086	97.53		803	2022-01-07 01:40:00	21.274	99.65		803	2022-01-07 01:40:00	21.465	97.14		803	2022-01-07 01:40:00	21.203	99.99		803	2022-01-07 01:40:00	21.274	98.3		803	2022-01-07 01:40:00	13.885	56.03		803	2022-01-07 01:40:00	21.537	95.78		803	2022-01-07 01:40:00	5.57	70.46		803	2022-01-07 01:40:00	20.5565	92.8187
	804	2022-01-07 01:50:00	21.68	97.54		804	2022-01-07 01:50:00	22.062	97.03		804	2022-01-07 01:50:00	21.274	99.66		804	2022-01-07 01:50:00	21.489	97.1		804	2022-01-07 01:50:00	21.226	100		804	2022-01-07 01:50:00	21.274	98.42		804	2022-01-07 01:50:00	14.556	53.89		804	2022-01-07 01:50:00	21.561	95.9		804	2022-01-07 01:50:00	5.39	70.75		804	2022-01-07 01:50:00	20.6403	92.4425
	805	2022-01-07 02:00:00	21.656	97.15		805	2022-01-07 02:00:00	22.062	97.29		805	2022-01-07 02:00:00	21.298	99.64		805	2022-01-07 02:00:00	21.489	97.02		805	2022-01-07 02:00:00	21.226	100		805	2022-01-07 02:00:00	21.274	98.22		805	2022-01-07 02:00:00	15.01	50.33		805	2022-01-07 02:00:00	21.537	96.17		805	2022-01-07 02:00:00	5.365	70.8		805	2022-01-07 02:00:00	20.694	91.9775
	806	2022-01-07 02:10:00	21.656	96.7		806	2022-01-07 02:10:00	22.062	97.04		806	2022-01-07 02:10:00	21.298	99.71		806	2022-01-07 02:10:00	21.489	97.12		806	2022-01-07 02:10:00	21.226	100		806	2022-01-07 02:10:00	21.298	98.33		806	2022-01-07 02:10:00	15.608	50.01		806	2022-01-07 02:10:00	21.537	96.25		806	2022-01-07 02:10:00	5.313	70.15		806	2022-01-07 02:10:00	20.7718	91.895
	807	2022-01-07 02:20:00	21.704	97.44		807	2022-01-07 02:20:00	22.062	97.1		807	2022-01-07 02:20:00	21.298	99.8		807	2022-01-07 02:20:00	21.489	97.13		807	2022-01-07 02:20:00	21.25	100		807	2022-01-07 02:20:00	21.298	98.29		807	2022-01-07 02:20:00	15.249	46.32		807	2022-01-07 02:20:00	21.561	96.21		807	2022-01-07 02:20:00	5.287	71.24		807	2022-01-07 02:20:00	20.7389	91.5363
	808	2022-01-07 02:30:00	21.752	98.37		808	2022-01-07 02:30:00	22.086	96.73		808	2022-01-07 02:30:00	21.298	99.9		808	2022-01-07 02:30:00	21.489	97.15		808	2022-01-07 02:30:00	21.25	100		808	2022-01-07 02:30:00	21.298	98.27		808	2022-01-07 02:30:00	15.345	48.42		808	2022-01-07 02:30:00	21.561	96.15		808	2022-01-07 02:30:00	5.236	72.3		808	2022-01-07 02:30:00	20.7599	91.8737
	809	2022-01-07 02:40:00	21.776	98.47		809	2022-01-07 02:40:00	22.086	96.79		809	2022-01-07 02:40:00	21.322	99.91		809	2022-01-07 02:40:00	21.513	97.15		809	2022-01-07 02:40:00	21.274	100		809	2022-01-07 02:40:00	21.322	98.31		809	2022-01-07 02:40:00	16.085	46.54		809	2022-01-07 02:40:00	21.584	96.21		809	2022-01-07 02:40:00	5.081	72.67		809	2022-01-07 02:40:00	20.8703	91.6725
	810	2022-01-07 02:50:00	21.752	97.97		810	2022-01-07 02:50:00	22.086	96.56		810	2022-01-07 02:50:00	21.322	99.87		810	2022-01-07 02:50:00	21.489	97.11		810	2022-01-07 02:50:00	21.25	100		810	2022-01-07 02:50:00	21.322	98.32		810	2022-01-07 02:50:00	15.989	45.67		810	2022-01-07 02:50:00	21.584	96.13		810	2022-01-07 02:50:00	5.055	73.28		810	2022-01-07 02:50:00	20.8493	91.4537
	811	2022-01-07 03:00:00	21.632	97.25		811	2022-01-07 03:00:00	22.015	95.67		811	2022-01-07 03:00:00	21.298	99.85		811	2022-01-07 03:00:00	21.489	97.15		811	2022-01-07 03:00:00	21.274	100		811	2022-01-07 03:00:00	21.322	98.3		811	2022-01-07 03:00:00	16.18	44.4		811	2022-01-07 03:00:00	21.561	96.2		811	2022-01-07 03:00:00	4.952	73.5		811	2022-01-07 03:00:00	20.8464	91.1025
	812	2022-01-07 03:10:00	21.608	97.16		812	2022-01-07 03:10:00	21.991	96.3		812	2022-01-07 03:10:00	21.298	99.85		812	2022-01-07 03:10:00	21.489	97.08		812	2022-01-07 03:10:00	21.25	100		812	2022-01-07 03:10:00	21.322	98.21		812	2022-01-07 03:10:00	15.345	44.94		812	2022-01-07 03:10:00	21.561	96.6		812	2022-01-07 03:10:00	4.926	73.96		812	2022-01-07 03:10:00	20.733	91.2675
	813	2022-01-07 03:20:00	21.656	97.67		813	2022-01-07 03:20:00	22.039	96.71		813	2022-01-07 03:20:00	21.298	99.88		813	2022-01-07 03:20:00	21.465	96.99		813	2022-01-07 03:20:00	21.226	100		813	2022-01-07 03:20:00	21.298	98.17		813	2022-01-07 03:20:00	15.393	45.47		813	2022-01-07 03:20:00	21.537	96.25		813	2022-01-07 03:20:00	4.9	74.21		813	2022-01-07 03:20:00	20.739	91.3925
	814	2022-01-07 03:30:00	21.68	97.93		814	2022-01-07 03:30:00	22.015	96.25		814	2022-01-07 03:30:00	21.274	99.8		814	2022-01-07 03:30:00	21.465	97.03		814	2022-01-07 03:30:00	21.226	100		814	2022-01-07 03:30:00	21.298	98.16		814	2022-01-07 03:30:00	15.751	45.56		814	2022-01-07 03:30:00	21.489	96.16		814	2022-01-07 03:30:00	4.797	74.72		814	2022-01-07 03:30:00	20.7748	91.3612
	815	2022-01-07 03:40:00	21.704	98.18		815	2022-01-07 03:40:00	22.039	96.53		815	2022-01-07 03:40:00	21.274	99.87		815	2022-01-07 03:40:00	21.465	97.03		815	2022-01-07 03:40:00	21.226	100		815	2022-01-07 03:40:00	21.298	98.18		815	2022-01-07 03:40:00	15.918	45.49		815	2022-01-07 03:40:00	21.513	96.28		815	2022-01-07 03:40:00	4.849	75.46		815	2022-01-07 03:40:00	20.8046	91.445
	816	2022-01-07 03:50:00	21.68	97.69		816	2022-01-07 03:50:00	22.015	95.99		816	2022-01-07 03:50:00	21.274	99.88		816	2022-01-07 03:50:00	21.441	97.02		816	2022-01-07 03:50:00	21.203	100		816	2022-01-07 03:50:00	21.274	98.14		816	2022-01-07 03:50:00	15.679	46.99		816	2022-01-07 03:50:00	21.513	96.38		816	2022-01-07 03:50:00	4.849	75.18		816	2022-01-07 03:50:00	20.7599	91.5113
	817	2022-01-07 04:00:00	21.68	97.87		817	2022-01-07 04:00:00	21.991	95.91		817	2022-01-07 04:00:00	21.274	99.86		817	2022-01-07 04:00:00	21.441	97.02		817	2022-01-07 04:00:00	21.203	100		817	2022-01-07 04:00:00	21.274	98.22		817	2022-01-07 04:00:00	15.822	49.18		817	2022-01-07 04:00:00	21.489	96.33		817	2022-01-07 04:00:00	4.771	75.69		817	2022-01-07 04:00:00	20.7718	91.7987
	818	2022-01-07 04:10:00	21.68	97.79		818	2022-01-07 04:10:00	21.991	95.53		818	2022-01-07 04:10:00	21.274	99.96		818	2022-01-07 04:10:00	21.441	97.17		818	2022-01-07 04:10:00	21.226	100		818	2022-01-07 04:10:00	21.274	98.16		818	2022-01-07 04:10:00	15.989	48.44		818	2022-01-07 04:10:00	21.489	96.34		818	2022-01-07 04:10:00	4.693	75.92		818	2022-01-07 04:10:00	20.7955	91.6737
	819	2022-01-07 04:20:00	21.656	97.84		819	2022-01-07 04:20:00	21.967	96.28		819	2022-01-07 04:20:00	21.25	99.92		819	2022-01-07 04:20:00	21.417	97.14		819	2022-01-07 04:20:00	21.203	100		819	2022-01-07 04:20:00	21.298	98.37		819	2022-01-07 04:20:00	15.894	48.07		819	2022-01-07 04:20:00	21.513	96.28		819	2022-01-07 04:20:00	4.642	76.76		819	2022-01-07 04:20:00	20.7748	91.7375
	820	2022-01-07 04:30:00	21.656	97.92		820	2022-01-07 04:30:00	21.967	96.32		820	2022-01-07 04:30:00	21.25	99.94		820	2022-01-07 04:30:00	21.441	97.14		820	2022-01-07 04:30:00	21.203	100		820	2022-01-07 04:30:00	21.298	98.62		820	2022-01-07 04:30:00	15.775	48.53		820	2022-01-07 04:30:00	21.489	96.48		820	2022-01-07 04:30:00	4.59	76.92		820	2022-01-07 04:30:00	20.7599	91.8688
	821	2022-01-07 04:40:00	21.704	98.51		821	2022-01-07 04:40:00	21.991	96.62		821	2022-01-07 04:40:00	21.25	99.93		821	2022-01-07 04:40:00	21.417	97.08		821	2022-01-07 04:40:00	21.203	99.93		821	2022-01-07 04:40:00	21.274	98.21		821	2022-01-07 04:40:00	15.369	47.75		821	2022-01-07 04:40:00	21.513	96.4		821	2022-01-07 04:40:00	4.538	77.67		821	2022-01-07 04:40:00	20.7151	91.8037
	822	2022-01-07 04:50:00	21.68	98.41		822	2022-01-07 04:50:00	21.991	96.8		822	2022-01-07 04:50:00	21.25	99.89		822	2022-01-07 04:50:00	21.417	97.17		822	2022-01-07 04:50:00	21.226	100		822	2022-01-07 04:50:00	21.298	98.42		822	2022-01-07 04:50:00	16.037	49.69		822	2022-01-07 04:50:00	21.513	96.38		822	2022-01-07 04:50:00	4.538	77.41		822	2022-01-07 04:50:00	20.8015	92.095
	823	2022-01-07 05:00:00	21.68	98.03		823	2022-01-07 05:00:00	21.967	96.68		823	2022-01-07 05:00:00	21.25	99.83		823	2022-01-07 05:00:00	21.417	97.18		823	2022-01-07 05:00:00	21.203	99.89		823	2022-01-07 05:00:00	21.274	98.29		823	2022-01-07 05:00:00	16.633	47.19		823	2022-01-07 05:00:00	21.537	96.26		823	2022-01-07 05:00:00	4.564	77.66		823	2022-01-07 05:00:00	20.8701	91.6687
	824	2022-01-07 05:10:00	21.68	97.89		824	2022-01-07 05:10:00	21.967	96.72		824	2022-01-07 05:10:00	21.25	99.83		824	2022-01-07 05:10:00	21.417	97.13		824	2022-01-07 05:10:00	21.203	99.81		824	2022-01-07 05:10:00	21.274	98.23		824	2022-01-07 05:10:00	17.252	44.72		824	2022-01-07 05:10:00	21.537	96.1		824	2022-01-07 05:10:00	4.642	77.38		824	2022-01-07 05:10:00	20.9475	91.3038
	825	2022-01-07 05:20:00	21.704	97.93		825	2022-01-07 05:20:00	21.967	96.66		825	2022-01-07 05:20:00	21.25	99.88		825	2022-01-07 05:20:00	21.417	97.19		825	2022-01-07 05:20:00	21.203	99.7		825	2022-01-07 05:20:00	21.274	98.05		825	2022-01-07 05:20:00	17.608	43.54		825	2022-01-07 05:20:00	21.537	96.02		825	2022-01-07 05:20:00	4.642	77.18		825	2022-01-07 05:20:00	20.995	91.1212
	826	2022-01-07 05:30:00	21.704	98.05		826	2022-01-07 05:30:00	21.967	96.94		826	2022-01-07 05:30:00	21.25	99.82		826	2022-01-07 05:30:00	21.417	97.13		826	2022-01-07 05:30:00	21.203	99.6		826	2022-01-07 05:30:00	21.274	98.02		826	2022-01-07 05:30:00	17.989	42.42		826	2022-01-07 05:30:00	21.537	95.85		826	2022-01-07 05:30:00	4.693	76.71		826	2022-01-07 05:30:00	21.0426	90.9787
	827	2022-01-07 05:40:00	21.656	97.64		827	2022-01-07 05:40:00	21.943	96.74		827	2022-01-07 05:40:00	21.226	99.82		827	2022-01-07 05:40:00	21.417	97.04		827	2022-01-07 05:40:00	21.179	99.55		827	2022-01-07 05:40:00	21.274	97.87		827	2022-01-07 05:40:00	17.109	45.25		827	2022-01-07 05:40:00	21.513	95.84		827	2022-01-07 05:40:00	4.667	76.72		827	2022-01-07 05:40:00	20.9146	91.2188
	828	2022-01-07 05:50:00	21.656	97.95		828	2022-01-07 05:50:00	21.943	96.76		828	2022-01-07 05:50:00	21.226	99.91		828	2022-01-07 05:50:00	21.417	97.14		828	2022-01-07 05:50:00	21.203	99.76		828	2022-01-07 05:50:00	21.298	98.39		828	2022-01-07 05:50:00	16.418	45.74		828	2022-01-07 05:50:00	21.537	96.01		828	2022-01-07 05:50:00	5.596	80.46		828	2022-01-07 05:50:00	20.8373	91.4575
	829	2022-01-07 06:00:00	21.656	98.04		829	2022-01-07 06:00:00	21.943	97.07		829	2022-01-07 06:00:00	21.226	99.95		829	2022-01-07 06:00:00	21.393	97.17		829	2022-01-07 06:00:00	21.203	99.71		829	2022-01-07 06:00:00	21.274	98.19		829	2022-01-07 06:00:00	16.18	47.33		829	2022-01-07 06:00:00	21.537	95.96		829	2022-01-07 06:00:00	4.9	77.53		829	2022-01-07 06:00:00	20.8015	91.6775
	830	2022-01-07 06:10:00	21.68	98.15		830	2022-01-07 06:10:00	21.919	96.88		830	2022-01-07 06:10:00	21.226	99.96		830	2022-01-07 06:10:00	21.393	97.18		830	2022-01-07 06:10:00	21.179	99.57		830	2022-01-07 06:10:00	21.274	97.9		830	2022-01-07 06:10:00	16.18	46.76		830	2022-01-07 06:10:00	21.513	95.78		830	2022-01-07 06:10:00	4.771	76.18		830	2022-01-07 06:10:00	20.7955	91.5225
	831	2022-01-07 06:20:00	21.656	97.82		831	2022-01-07 06:20:00	21.919	96.99		831	2022-01-07 06:20:00	21.203	99.83		831	2022-01-07 06:20:00	21.393	97.11		831	2022-01-07 06:20:00	21.179	99.33		831	2022-01-07 06:20:00	21.25	97.78		831	2022-01-07 06:20:00	16.037	46.32		831	2022-01-07 06:20:00	21.513	95.49		831	2022-01-07 06:20:00	4.771	75.18		831	2022-01-07 06:20:00	20.7688	91.3338
	832	2022-01-07 06:30:00	21.656	98		832	2022-01-07 06:30:00	21.895	96.36		832	2022-01-07 06:30:00	21.203	99.81		832	2022-01-07 06:30:00	21.37	97		832	2022-01-07 06:30:00	21.179	99.25		832	2022-01-07 06:30:00	21.25	97.33		832	2022-01-07 06:30:00	15.536	45.35		832	2022-01-07 06:30:00	21.489	94.89		832	2022-01-07 06:30:00	4.771	73.52		832	2022-01-07 06:30:00	20.6973	90.9988
	833	2022-01-07 06:40:00	21.632	97.69		833	2022-01-07 06:40:00	21.919	96.71		833	2022-01-07 06:40:00	21.203	99.78		833	2022-01-07 06:40:00	21.37	96.99		833	2022-01-07 06:40:00	21.179	99.27		833	2022-01-07 06:40:00	21.25	97.48		833	2022-01-07 06:40:00	15.393	46.29		833	2022-01-07 06:40:00	21.513	95.44		833	2022-01-07 06:40:00	4.849	73.92		833	2022-01-07 06:40:00	20.6824	91.2062
	834	2022-01-07 06:50:00	21.561	97.24		834	2022-01-07 06:50:00	21.871	96.43		834	2022-01-07 06:50:00	21.179	99.62		834	2022-01-07 06:50:00	21.37	97.01		834	2022-01-07 06:50:00	21.179	99.39		834	2022-01-07 06:50:00	21.274	98.09		834	2022-01-07 06:50:00	14.963	45.21		834	2022-01-07 06:50:00	21.489	95.59		834	2022-01-07 06:50:00	5.107	73.49		834	2022-01-07 06:50:00	20.6108	91.0725
	835	2022-01-07 07:00:00	21.537	97.54		835	2022-01-07 07:00:00	21.847	96.23		835	2022-01-07 07:00:00	21.179	99.84		835	2022-01-07 07:00:00	21.37	97.11		835	2022-01-07 07:00:00	21.203	99.49		835	2022-01-07 07:00:00	21.25	97.96		835	2022-01-07 07:00:00	14.172	46.87		835	2022-01-07 07:00:00	21.465	95.88		835	2022-01-07 07:00:00	5.004	74.42		835	2022-01-07 07:00:00	20.5029	91.365
	836	2022-01-07 07:10:00	21.537	97.99		836	2022-01-07 07:10:00	21.823	96.27		836	2022-01-07 07:10:00	21.155	99.93		836	2022-01-07 07:10:00	21.346	97.23		836	2022-01-07 07:10:00	21.179	99.44		836	2022-01-07 07:10:00	21.25	97.69		836	2022-01-07 07:10:00	13.933	49.45		836	2022-01-07 07:10:00	21.441	95.75		836	2022-01-07 07:10:00	4.952	74.94		836	2022-01-07 07:10:00	20.458	91.7188
	837	2022-01-07 07:20:00	21.561	97.98		837	2022-01-07 07:20:00	21.823	96.57		837	2022-01-07 07:20:00	21.131	99.75		837	2022-01-07 07:20:00	21.346	97.13		837	2022-01-07 07:20:00	21.179	99.28		837	2022-01-07 07:20:00	21.25	97.63		837	2022-01-07 07:20:00	14.244	52.68		837	2022-01-07 07:20:00	21.465	95.47		837	2022-01-07 07:20:00	4.978	74.78		837	2022-01-07 07:20:00	20.4999	92.0613
	838	2022-01-07 07:30:00	21.584	98.36		838	2022-01-07 07:30:00	21.823	96.82		838	2022-01-07 07:30:00	21.155	99.77		838	2022-01-07 07:30:00	21.346	97.21		838	2022-01-07 07:30:00	21.179	99.36		838	2022-01-07 07:30:00	21.25	97.83		838	2022-01-07 07:30:00	14.364	53.31		838	2022-01-07 07:30:00	21.489	95.79		838	2022-01-07 07:30:00	5.055	74.51		838	2022-01-07 07:30:00	20.5237	92.3063
	839	2022-01-07 07:40:00	21.584	98.1		839	2022-01-07 07:40:00	21.847	96.88		839	2022-01-07 07:40:00	21.155	99.79		839	2022-01-07 07:40:00	21.346	97.2		839	2022-01-07 07:40:00	21.179	99.31		839	2022-01-07 07:40:00	21.25	97.89		839	2022-01-07 07:40:00	14.388	53.34		839	2022-01-07 07:40:00	21.489	95.79		839	2022-01-07 07:40:00	5.133	74.41		839	2022-01-07 07:40:00	20.5297	92.2875
	840	2022-01-07 07:50:00	21.584	98.21		840	2022-01-07 07:50:00	21.847	97.11		840	2022-01-07 07:50:00	21.155	99.85		840	2022-01-07 07:50:00	21.346	97.18		840	2022-01-07 07:50:00	21.179	99.38		840	2022-01-07 07:50:00	21.25	97.92		840	2022-01-07 07:50:00	14.436	53.48		840	2022-01-07 07:50:00	21.513	95.77		840	2022-01-07 07:50:00	5.184	74.16		840	2022-01-07 07:50:00	20.5388	92.3625
	841	2022-01-07 08:00:00	21.489	97.14		841	2022-01-07 08:00:00	21.776	96.07		841	2022-01-07 08:00:00	21.155	99.82		841	2022-01-07 08:00:00	21.322	97.17		841	2022-01-07 08:00:00	21.179	99.36		841	2022-01-07 08:00:00	21.25	97.71		841	2022-01-07 08:00:00	14.268	50.7		841	2022-01-07 08:00:00	21.417	94.5		841	2022-01-07 08:00:00	5.236	74.45		841	2022-01-07 08:00:00	20.482	91.5588
	842	2022-01-07 08:10:00	21.179	91.58		842	2022-01-07 08:10:00	21.489	89.66		842	2022-01-07 08:10:00	20.988	98.99		842	2022-01-07 08:10:00	21.107	91.7		842	2022-01-07 08:10:00	21.059	98.83		842	2022-01-07 08:10:00	21.083	95.4		842	2022-01-07 08:10:00	14.053	56.25		842	2022-01-07 08:10:00	21.012	89.38		842	2022-01-07 08:10:00	5.39	75.82		842	2022-01-07 08:10:00	20.2462	88.9737
	843	2022-01-07 08:20:00	20.964	89.46		843	2022-01-07 08:20:00	21.298	87.39		843	2022-01-07 08:20:00	20.773	98.02		843	2022-01-07 08:20:00	20.964	88.47		843	2022-01-07 08:20:00	20.892	97.52		843	2022-01-07 08:20:00	20.916	91.56		843	2022-01-07 08:20:00	14.292	89.7		843	2022-01-07 08:20:00	20.821	86.51		843	2022-01-07 08:20:00	5.519	77.84		843	2022-01-07 08:20:00	20.115	91.0788
	844	2022-01-07 08:30:00	20.654	85.91		844	2022-01-07 08:30:00	21.107	87.46		844	2022-01-07 08:30:00	20.654	97.63		844	2022-01-07 08:30:00	20.845	88.95		844	2022-01-07 08:30:00	20.797	97.43		844	2022-01-07 08:30:00	20.821	89.32		844	2022-01-07 08:30:00	15.154	96.46		844	2022-01-07 08:30:00	20.773	87.4		844	2022-01-07 08:30:00	5.877	77.33		844	2022-01-07 08:30:00	20.1006	91.32
	845	2022-01-07 08:40:00	20.487	86.67		845	2022-01-07 08:40:00	20.964	88.59		845	2022-01-07 08:40:00	20.535	95.64		845	2022-01-07 08:40:00	20.726	89.46		845	2022-01-07 08:40:00	20.702	96.4		845	2022-01-07 08:40:00	20.726	89.1		845	2022-01-07 08:40:00	15.655	97.49		845	2022-01-07 08:40:00	20.773	87.9		845	2022-01-07 08:40:00	6.26	76.35		845	2022-01-07 08:40:00	20.071	91.4062
	846	2022-01-07 08:50:00	20.368	88.88		846	2022-01-07 08:50:00	20.916	88.65		846	2022-01-07 08:50:00	20.44	93.39		846	2022-01-07 08:50:00	20.654	90.31		846	2022-01-07 08:50:00	20.654	96.85		846	2022-01-07 08:50:00	20.654	89.56		846	2022-01-07 08:50:00	15.942	97.91		846	2022-01-07 08:50:00	20.749	88.29		846	2022-01-07 08:50:00	6.488	77.61		846	2022-01-07 08:50:00	20.0471	91.73
	847	2022-01-07 09:00:00	20.249	88.12		847	2022-01-07 09:00:00	20.916	89.48		847	2022-01-07 09:00:00	20.392	96.19		847	2022-01-07 09:00:00	20.583	90.66		847	2022-01-07 09:00:00	20.583	97.29		847	2022-01-07 09:00:00	20.606	90.53		847	2022-01-07 09:00:00	16.108	98.21		847	2022-01-07 09:00:00	20.749	87.81		847	2022-01-07 09:00:00	6.514	74.19		847	2022-01-07 09:00:00	20.0233	92.2863
	848	2022-01-07 09:10:00	20.106	88.16		848	2022-01-07 09:10:00	20.845	88.95		848	2022-01-07 09:10:00	20.273	93.81		848	2022-01-07 09:10:00	20.487	90.13		848	2022-01-07 09:10:00	20.511	96.72		848	2022-01-07 09:10:00	20.535	90.24		848	2022-01-07 09:10:00	16.18	98.38		848	2022-01-07 09:10:00	20.726	88.49		848	2022-01-07 09:10:00	6.944	73.66		848	2022-01-07 09:10:00	19.9579	91.86
	849	2022-01-07 09:20:00	20.154	89.79		849	2022-01-07 09:20:00	20.749	89.76		849	2022-01-07 09:20:00	20.178	93.08		849	2022-01-07 09:20:00	20.416	89.9		849	2022-01-07 09:20:00	20.297	91.27		849	2022-01-07 09:20:00	20.44	90.18		849	2022-01-07 09:20:00	16.251	98.6		849	2022-01-07 09:20:00	20.702	88.26		849	2022-01-07 09:20:00	7.422	74.85		849	2022-01-07 09:20:00	19.8984	91.355
	850	2022-01-07 09:30:00	20.035	88.61		850	2022-01-07 09:30:00	20.678	89.46		850	2022-01-07 09:30:00	20.011	90.22		850	2022-01-07 09:30:00	20.297	89.91		850	2022-01-07 09:30:00	20.13	91.1		850	2022-01-07 09:30:00	20.249	89.08		850	2022-01-07 09:30:00	16.275	98.74		850	2022-01-07 09:30:00	20.654	88.45		850	2022-01-07 09:30:00	7.673	69.16		850	2022-01-07 09:30:00	19.7911	90.6963
	851	2022-01-07 09:40:00	19.963	88.75		851	2022-01-07 09:40:00	20.654	89.34		851	2022-01-07 09:40:00	19.94	89.87		851	2022-01-07 09:40:00	20.249	89.09		851	2022-01-07 09:40:00	20.035	90.58		851	2022-01-07 09:40:00	20.178	90		851	2022-01-07 09:40:00	16.347	98.84		851	2022-01-07 09:40:00	20.606	87.23		851	2022-01-07 09:40:00	7.949	68.33		851	2022-01-07 09:40:00	19.7465	90.4625
	852	2022-01-07 09:50:00	19.916	88.14		852	2022-01-07 09:50:00	20.606	88.56		852	2022-01-07 09:50:00	19.892	88.77		852	2022-01-07 09:50:00	20.178	88.82		852	2022-01-07 09:50:00	19.94	90.81		852	2022-01-07 09:50:00	20.106	89.41		852	2022-01-07 09:50:00	16.394	98.96		852	2022-01-07 09:50:00	20.535	85.71		852	2022-01-07 09:50:00	8.323	71.47		852	2022-01-07 09:50:00	19.6959	89.8975
	853	2022-01-07 10:00:00	19.892	88.05		853	2022-01-07 10:00:00	20.63	88.37		853	2022-01-07 10:00:00	19.868	88.87		853	2022-01-07 10:00:00	20.178	89.59		853	2022-01-07 10:00:00	19.916	90.76		853	2022-01-07 10:00:00	20.106	90.56		853	2022-01-07 10:00:00	16.418	99.04		853	2022-01-07 10:00:00	20.583	87.41		853	2022-01-07 10:00:00	8.721	71.07		853	2022-01-07 10:00:00	19.6989	90.3312
	854	2022-01-07 10:10:00	19.892	88.18		854	2022-01-07 10:10:00	20.535	88.87		854	2022-01-07 10:10:00	19.844	89.94		854	2022-01-07 10:10:00	20.154	89.43		854	2022-01-07 10:10:00	19.892	92		854	2022-01-07 10:10:00	20.082	90.71		854	2022-01-07 10:10:00	16.394	99.15		854	2022-01-07 10:10:00	20.559	88.85		854	2022-01-07 10:10:00	9.142	67.33		854	2022-01-07 10:10:00	19.669	90.8912
	855	2022-01-07 10:20:00	19.94	88.86		855	2022-01-07 10:20:00	20.606	89.92		855	2022-01-07 10:20:00	19.844	91.34		855	2022-01-07 10:20:00	20.154	89.69		855	2022-01-07 10:20:00	19.844	91.87		855	2022-01-07 10:20:00	20.059	90.24		855	2022-01-07 10:20:00	16.442	99.28		855	2022-01-07 10:20:00	20.606	88.7		855	2022-01-07 10:20:00	9.34	60.42		855	2022-01-07 10:20:00	19.6869	91.2375
	856	2022-01-07 10:30:00	20.011	86.57		856	2022-01-07 10:30:00	20.678	89.92		856	2022-01-07 10:30:00	19.916	93.1		856	2022-01-07 10:30:00	20.225	90.89		856	2022-01-07 10:30:00	19.868	92.29		856	2022-01-07 10:30:00	20.082	89.92		856	2022-01-07 10:30:00	16.49	99.32		856	2022-01-07 10:30:00	20.63	87.14		856	2022-01-07 10:30:00	9.734	59.05		856	2022-01-07 10:30:00	19.7375	91.1437
	857	2022-01-07 10:40:00	19.797	86.69		857	2022-01-07 10:40:00	20.559	87.59		857	2022-01-07 10:40:00	19.797	90.23		857	2022-01-07 10:40:00	20.178	87.72		857	2022-01-07 10:40:00	19.821	90.18		857	2022-01-07 10:40:00	20.082	88.8		857	2022-01-07 10:40:00	16.466	99.35		857	2022-01-07 10:40:00	20.559	87.37		857	2022-01-07 10:40:00	10.299	59.23		857	2022-01-07 10:40:00	19.6574	89.7413
	858	2022-01-07 10:50:00	19.773	86.32		858	2022-01-07 10:50:00	20.559	88.26		858	2022-01-07 10:50:00	19.773	91.48		858	2022-01-07 10:50:00	20.154	89.42		858	2022-01-07 10:50:00	19.797	90.97		858	2022-01-07 10:50:00	20.035	89.16		858	2022-01-07 10:50:00	16.418	99.36		858	2022-01-07 10:50:00	20.583	87.17		858	2022-01-07 10:50:00	11.689	55.91		858	2022-01-07 10:50:00	19.6365	90.2675
	859	2022-01-07 11:00:00	19.868	90.35		859	2022-01-07 11:00:00	20.583	90		859	2022-01-07 11:00:00	19.821	91.65		859	2022-01-07 11:00:00	20.178	90.45		859	2022-01-07 11:00:00	19.725	86.69		859	2022-01-07 11:00:00	20.035	85.78		859	2022-01-07 11:00:00	16.418	99.31		859	2022-01-07 11:00:00	20.583	87.36		859	2022-01-07 11:00:00	13.067	47.07		859	2022-01-07 11:00:00	19.6514	90.1988
	860	2022-01-07 11:10:00	19.797	88.16		860	2022-01-07 11:10:00	20.535	88.6		860	2022-01-07 11:10:00	19.773	90.88		860	2022-01-07 11:10:00	20.154	89.82		860	2022-01-07 11:10:00	19.702	89.74		860	2022-01-07 11:10:00	19.963	88.25		860	2022-01-07 11:10:00	16.49	99.37		860	2022-01-07 11:10:00	20.559	87.26		860	2022-01-07 11:10:00	13.26	53.11		860	2022-01-07 11:10:00	19.6216	90.26
	861	2022-01-07 11:20:00	19.797	87.85		861	2022-01-07 11:20:00	20.583	88		861	2022-01-07 11:20:00	19.773	90.19		861	2022-01-07 11:20:00	20.154	89.17		861	2022-01-07 11:20:00	19.606	85.89		861	2022-01-07 11:20:00	19.94	88.07		861	2022-01-07 11:20:00	16.585	99.26		861	2022-01-07 11:20:00	20.559	87.75		861	2022-01-07 11:20:00	12.898	45.98		861	2022-01-07 11:20:00	19.6246	89.5225
	862	2022-01-07 11:30:00	19.916	90.41		862	2022-01-07 11:30:00	20.606	90.01		862	2022-01-07 11:30:00	19.821	91.53		862	2022-01-07 11:30:00	20.154	87.97		862	2022-01-07 11:30:00	19.63	88.66		862	2022-01-07 11:30:00	19.94	87.51		862	2022-01-07 11:30:00	16.68	99.34		862	2022-01-07 11:30:00	20.559	86.48		862	2022-01-07 11:30:00	12.367	49.46		862	2022-01-07 11:30:00	19.6632	90.2388
	863	2022-01-07 11:40:00	19.892	87.85		863	2022-01-07 11:40:00	20.654	90.56		863	2022-01-07 11:40:00	19.844	90.97		863	2022-01-07 11:40:00	20.201	89.21		863	2022-01-07 11:40:00	19.654	89.54		863	2022-01-07 11:40:00	19.94	85.87		863	2022-01-07 11:40:00	16.799	99.33		863	2022-01-07 11:40:00	20.606	87.48		863	2022-01-07 11:40:00	11.543	52.24		863	2022-01-07 11:40:00	19.6988	90.1013
	864	2022-01-07 11:50:00	19.797	83.02		864	2022-01-07 11:50:00	20.63	87.73		864	2022-01-07 11:50:00	19.797	88.39		864	2022-01-07 11:50:00	20.225	88.37		864	2022-01-07 11:50:00	19.63	88.12		864	2022-01-07 11:50:00	19.94	86.2		864	2022-01-07 11:50:00	16.775	99.34		864	2022-01-07 11:50:00	20.559	86.32		864	2022-01-07 11:50:00	11.495	50.53		864	2022-01-07 11:50:00	19.6691	88.4363
	865	2022-01-07 12:00:00	19.844	89.65		865	2022-01-07 12:00:00	20.583	89.57		865	2022-01-07 12:00:00	19.773	89.36		865	2022-01-07 12:00:00	20.154	87.96		865	2022-01-07 12:00:00	19.464	84.98		865	2022-01-07 12:00:00	19.844	83.3		865	2022-01-07 12:00:00	16.68	99.17		865	2022-01-07 12:00:00	20.559	86.03		865	2022-01-07 12:00:00	12.609	47.93		865	2022-01-07 12:00:00	19.6126	88.7525
	866	2022-01-07 12:10:00	19.987	90.89		866	2022-01-07 12:10:00	20.654	88.05		866	2022-01-07 12:10:00	19.844	90.79		866	2022-01-07 12:10:00	20.178	87.63		866	2022-01-07 12:10:00	19.678	89.63		866	2022-01-07 12:10:00	19.963	87.37		866	2022-01-07 12:10:00	16.799	99.24		866	2022-01-07 12:10:00	20.583	86.84		866	2022-01-07 12:10:00	13.308	50.21		866	2022-01-07 12:10:00	19.7108	90.055
	867	2022-01-07 12:20:00	19.963	86.31		867	2022-01-07 12:20:00	20.583	88.44		867	2022-01-07 12:20:00	19.773	88.56		867	2022-01-07 12:20:00	20.13	87.13		867	2022-01-07 12:20:00	19.487	85.97		867	2022-01-07 12:20:00	19.844	84.24		867	2022-01-07 12:20:00	16.918	99.3		867	2022-01-07 12:20:00	20.535	85.35		867	2022-01-07 12:20:00	12.922	46.26		867	2022-01-07 12:20:00	19.6541	88.1625
	868	2022-01-07 12:30:00	19.963	87.81		868	2022-01-07 12:30:00	20.606	88.45		868	2022-01-07 12:30:00	19.797	88.57		868	2022-01-07 12:30:00	20.154	88.15		868	2022-01-07 12:30:00	19.511	85.6		868	2022-01-07 12:30:00	19.821	86.24		868	2022-01-07 12:30:00	16.847	99.04		868	2022-01-07 12:30:00	20.535	85		868	2022-01-07 12:30:00	13.043	49.3		868	2022-01-07 12:30:00	19.6542	88.6075
	869	2022-01-07 12:40:00	20.106	90.53		869	2022-01-07 12:40:00	20.702	88		869	2022-01-07 12:40:00	19.868	89.87		869	2022-01-07 12:40:00	20.201	87.5		869	2022-01-07 12:40:00	19.583	89.38		869	2022-01-07 12:40:00	19.916	86.22		869	2022-01-07 12:40:00	16.942	99.26		869	2022-01-07 12:40:00	20.559	85.26		869	2022-01-07 12:40:00	13.885	51.63		869	2022-01-07 12:40:00	19.7346	89.5025
	870	2022-01-07 12:50:00	20.082	86.82		870	2022-01-07 12:50:00	20.726	86.77		870	2022-01-07 12:50:00	19.821	85.3		870	2022-01-07 12:50:00	20.201	87.1		870	2022-01-07 12:50:00	19.511	85.02		870	2022-01-07 12:50:00	19.868	83.77		870	2022-01-07 12:50:00	16.871	99.35		870	2022-01-07 12:50:00	20.559	84.66		870	2022-01-07 12:50:00	13.548	47.79		870	2022-01-07 12:50:00	19.7049	87.3487
	871	2022-01-07 13:00:00	20.035	89.03		871	2022-01-07 13:00:00	20.63	88.51		871	2022-01-07 13:00:00	19.821	88.58		871	2022-01-07 13:00:00	20.154	87.93		871	2022-01-07 13:00:00	19.487	87.68		871	2022-01-07 13:00:00	19.821	84.79		871	2022-01-07 13:00:00	16.799	99.33		871	2022-01-07 13:00:00	20.511	85.98		871	2022-01-07 13:00:00	13.187	54.42		871	2022-01-07 13:00:00	19.6572	88.9788
	872	2022-01-07 13:10:00	20.106	87.91		872	2022-01-07 13:10:00	20.702	88.54		872	2022-01-07 13:10:00	19.892	88.92		872	2022-01-07 13:10:00	20.154	87.33		872	2022-01-07 13:10:00	19.487	88.97		872	2022-01-07 13:10:00	19.821	85.8		872	2022-01-07 13:10:00	16.799	99.3		872	2022-01-07 13:10:00	20.535	84.7		872	2022-01-07 13:10:00	12.705	52.37		872	2022-01-07 13:10:00	19.687	88.9337
	873	2022-01-07 13:20:00	20.178	89.24		873	2022-01-07 13:20:00	20.726	88.31		873	2022-01-07 13:20:00	19.94	89.76		873	2022-01-07 13:20:00	20.201	87.97		873	2022-01-07 13:20:00	19.559	90.76		873	2022-01-07 13:20:00	19.868	87.11		873	2022-01-07 13:20:00	16.799	99.33		873	2022-01-07 13:20:00	20.559	85.19		873	2022-01-07 13:20:00	12.56	50.09		873	2022-01-07 13:20:00	19.7287	89.7088
	874	2022-01-07 13:30:00	20.178	89.36		874	2022-01-07 13:30:00	20.749	89.45		874	2022-01-07 13:30:00	19.94	90.97		874	2022-01-07 13:30:00	20.225	89.4		874	2022-01-07 13:30:00	19.678	92.16		874	2022-01-07 13:30:00	19.916	86.34		874	2022-01-07 13:30:00	16.823	99.24		874	2022-01-07 13:30:00	20.559	86.16		874	2022-01-07 13:30:00	12.633	48.53		874	2022-01-07 13:30:00	19.7585	90.385
	875	2022-01-07 13:40:00	20.344	92.04		875	2022-01-07 13:40:00	20.916	89.11		875	2022-01-07 13:40:00	20.178	94.06		875	2022-01-07 13:40:00	20.44	91.66		875	2022-01-07 13:40:00	20.059	95.89		875	2022-01-07 13:40:00	20.225	92.9		875	2022-01-07 13:40:00	16.775	99.15		875	2022-01-07 13:40:00	20.726	89.33		875	2022-01-07 13:40:00	12.246	48.43		875	2022-01-07 13:40:00	19.9579	93.0175
	876	2022-01-07 13:50:00	20.368	91.57		876	2022-01-07 13:50:00	20.964	91.76		876	2022-01-07 13:50:00	20.273	95.95		876	2022-01-07 13:50:00	20.511	92.3		876	2022-01-07 13:50:00	20.201	96.99		876	2022-01-07 13:50:00	20.297	91.52		876	2022-01-07 13:50:00	16.752	98.75		876	2022-01-07 13:50:00	20.797	87.43		876	2022-01-07 13:50:00	12.488	47.38		876	2022-01-07 13:50:00	20.0204	93.2837
	877	2022-01-07 14:00:00	20.321	88.89		877	2022-01-07 14:00:00	20.964	89.19		877	2022-01-07 14:00:00	20.297	96.18		877	2022-01-07 14:00:00	20.535	91.93		877	2022-01-07 14:00:00	20.297	97.04		877	2022-01-07 14:00:00	20.416	93.71		877	2022-01-07 14:00:00	16.514	96.97		877	2022-01-07 14:00:00	20.749	85.9		877	2022-01-07 14:00:00	11.859	48.53		877	2022-01-07 14:00:00	20.0116	92.4763
	878	2022-01-07 14:10:00	20.392	92.67		878	2022-01-07 14:10:00	20.988	91.13		878	2022-01-07 14:10:00	20.321	96.06		878	2022-01-07 14:10:00	20.535	88.82		878	2022-01-07 14:10:00	20.368	96.95		878	2022-01-07 14:10:00	20.463	93.8		878	2022-01-07 14:10:00	16.394	95.69		878	2022-01-07 14:10:00	20.797	87.94		878	2022-01-07 14:10:00	12.27	49.47		878	2022-01-07 14:10:00	20.0322	92.8825
	879	2022-01-07 14:20:00	20.392	93.28		879	2022-01-07 14:20:00	20.988	91.47		879	2022-01-07 14:20:00	20.368	96.44		879	2022-01-07 14:20:00	20.606	92.11		879	2022-01-07 14:20:00	20.44	97.14		879	2022-01-07 14:20:00	20.535	94.14		879	2022-01-07 14:20:00	16.299	94.43		879	2022-01-07 14:20:00	20.797	86.66		879	2022-01-07 14:20:00	11.883	57.87		879	2022-01-07 14:20:00	20.0531	93.2087
	880	2022-01-07 14:30:00	20.416	88.94		880	2022-01-07 14:30:00	21.036	90.17		880	2022-01-07 14:30:00	20.416	96.62		880	2022-01-07 14:30:00	20.63	92.83		880	2022-01-07 14:30:00	20.535	97.81		880	2022-01-07 14:30:00	20.606	95.25		880	2022-01-07 14:30:00	16.228	94.84		880	2022-01-07 14:30:00	20.845	87.14		880	2022-01-07 14:30:00	11.422	52.34		880	2022-01-07 14:30:00	20.089	92.95
	881	2022-01-07 14:40:00	20.463	93.61		881	2022-01-07 14:40:00	21.059	90.61		881	2022-01-07 14:40:00	20.44	96.8		881	2022-01-07 14:40:00	20.654	91.93		881	2022-01-07 14:40:00	20.583	97.75		881	2022-01-07 14:40:00	20.63	94.73		881	2022-01-07 14:40:00	16.204	94.09		881	2022-01-07 14:40:00	20.845	87.98		881	2022-01-07 14:40:00	11.762	65.63		881	2022-01-07 14:40:00	20.1097	93.4375
	882	2022-01-07 14:50:00	20.487	92.67		882	2022-01-07 14:50:00	21.036	91.56		882	2022-01-07 14:50:00	20.321	93.45		882	2022-01-07 14:50:00	20.583	89.74		882	2022-01-07 14:50:00	20.273	90.25		882	2022-01-07 14:50:00	20.44	87.15		882	2022-01-07 14:50:00	16.275	94.26		882	2022-01-07 14:50:00	20.821	87.65		882	2022-01-07 14:50:00	12.343	53.28		882	2022-01-07 14:50:00	20.0295	90.8413
	883	2022-01-07 15:00:00	20.463	90.68		883	2022-01-07 15:00:00	20.988	89.89		883	2022-01-07 15:00:00	20.321	91.7		883	2022-01-07 15:00:00	20.559	88.72		883	2022-01-07 15:00:00	20.321	89.81		883	2022-01-07 15:00:00	20.463	88.08		883	2022-01-07 15:00:00	16.394	94.27		883	2022-01-07 15:00:00	20.773	88.04		883	2022-01-07 15:00:00	12.319	63.24		883	2022-01-07 15:00:00	20.0353	90.1487
	884	2022-01-07 15:10:00	20.392	89.87		884	2022-01-07 15:10:00	20.916	89.07		884	2022-01-07 15:10:00	20.201	89.12		884	2022-01-07 15:10:00	20.487	87.67		884	2022-01-07 15:10:00	20.13	85.27		884	2022-01-07 15:10:00	20.321	86.46		884	2022-01-07 15:10:00	16.537	93.82		884	2022-01-07 15:10:00	20.678	86.4		884	2022-01-07 15:10:00	11.592	52.72		884	2022-01-07 15:10:00	19.9577	88.46
	885	2022-01-07 15:20:00	20.297	88.68		885	2022-01-07 15:20:00	20.869	88		885	2022-01-07 15:20:00	20.154	88.35		885	2022-01-07 15:20:00	20.44	87.53		885	2022-01-07 15:20:00	20.035	87.72		885	2022-01-07 15:20:00	20.273	87.89		885	2022-01-07 15:20:00	16.728	97.48		885	2022-01-07 15:20:00	20.583	85.93		885	2022-01-07 15:20:00	11.227	54.38		885	2022-01-07 15:20:00	19.9224	88.9475
	886	2022-01-07 15:30:00	20.321	89.43		886	2022-01-07 15:30:00	20.869	88.26		886	2022-01-07 15:30:00	20.106	88.22		886	2022-01-07 15:30:00	20.392	87.93		886	2022-01-07 15:30:00	20.011	90.12		886	2022-01-07 15:30:00	20.178	87.9		886	2022-01-07 15:30:00	16.775	98.71		886	2022-01-07 15:30:00	20.559	85.51		886	2022-01-07 15:30:00	10.788	64.36		886	2022-01-07 15:30:00	19.9014	89.51
	887	2022-01-07 15:40:00	20.344	89.02		887	2022-01-07 15:40:00	20.869	88.32		887	2022-01-07 15:40:00	20.082	87.86		887	2022-01-07 15:40:00	20.392	87.18		887	2022-01-07 15:40:00	19.94	89.11		887	2022-01-07 15:40:00	20.13	86.92		887	2022-01-07 15:40:00	16.752	99.09		887	2022-01-07 15:40:00	20.559	86.01		887	2022-01-07 15:40:00	10.446	57.52		887	2022-01-07 15:40:00	19.8835	89.1887
	888	2022-01-07 15:50:00	20.321	88.6		888	2022-01-07 15:50:00	20.869	88.56		888	2022-01-07 15:50:00	20.059	87.93		888	2022-01-07 15:50:00	20.321	87.15		888	2022-01-07 15:50:00	19.844	88.98		888	2022-01-07 15:50:00	20.059	86.27		888	2022-01-07 15:50:00	16.752	99.41		888	2022-01-07 15:50:00	20.487	85.28		888	2022-01-07 15:50:00	10.103	56.1		888	2022-01-07 15:50:00	19.839	89.0225
	889	2022-01-07 16:00:00	20.249	88.53		889	2022-01-07 16:00:00	20.821	88.35		889	2022-01-07 16:00:00	19.963	87.97		889	2022-01-07 16:00:00	20.249	86.68		889	2022-01-07 16:00:00	19.678	89.73		889	2022-01-07 16:00:00	19.963	86.93		889	2022-01-07 16:00:00	16.609	99.5		889	2022-01-07 16:00:00	20.487	86.08		889	2022-01-07 16:00:00	9.685	57.61		889	2022-01-07 16:00:00	19.7524	89.2213
	890	2022-01-07 16:10:00	20.225	88.4		890	2022-01-07 16:10:00	20.773	88.19		890	2022-01-07 16:10:00	19.916	87.91		890	2022-01-07 16:10:00	20.225	87.59		890	2022-01-07 16:10:00	19.487	83.23		890	2022-01-07 16:10:00	19.844	85.05		890	2022-01-07 16:10:00	16.418	99.48		890	2022-01-07 16:10:00	20.487	85.82		890	2022-01-07 16:10:00	8.969	60.72		890	2022-01-07 16:10:00	19.6719	88.2088
	891	2022-01-07 16:20:00	20.178	88.43		891	2022-01-07 16:20:00	20.726	88.45		891	2022-01-07 16:20:00	19.892	88.2		891	2022-01-07 16:20:00	20.201	87.54		891	2022-01-07 16:20:00	19.559	89.5		891	2022-01-07 16:20:00	19.868	88.35		891	2022-01-07 16:20:00	16.275	99.33		891	2022-01-07 16:20:00	20.463	86.21		891	2022-01-07 16:20:00	8.845	59.21		891	2022-01-07 16:20:00	19.6452	89.5013
	892	2022-01-07 16:30:00	20.201	90.03		892	2022-01-07 16:30:00	20.749	89.36		892	2022-01-07 16:30:00	19.987	90.88		892	2022-01-07 16:30:00	20.249	88.98		892	2022-01-07 16:30:00	19.797	93.75		892	2022-01-07 16:30:00	20.011	89.95		892	2022-01-07 16:30:00	15.631	62.85		892	2022-01-07 16:30:00	20.511	88.28		892	2022-01-07 16:30:00	8.696	56.2		892	2022-01-07 16:30:00	19.642	86.76
	893	2022-01-07 16:40:00	20.368	91.67		893	2022-01-07 16:40:00	20.821	91.76		893	2022-01-07 16:40:00	20.13	93.93		893	2022-01-07 16:40:00	20.392	91.65		893	2022-01-07 16:40:00	20.035	96.58		893	2022-01-07 16:40:00	20.225	92.97		893	2022-01-07 16:40:00	15.321	55.66		893	2022-01-07 16:40:00	20.63	88.66		893	2022-01-07 16:40:00	8.547	57.64		893	2022-01-07 16:40:00	19.7402	87.86
	894	2022-01-07 16:50:00	20.44	92.25		894	2022-01-07 16:50:00	20.845	91		894	2022-01-07 16:50:00	20.178	95.06		894	2022-01-07 16:50:00	20.416	90.48		894	2022-01-07 16:50:00	20.13	97.33		894	2022-01-07 16:50:00	20.297	94.05		894	2022-01-07 16:50:00	14.867	52.59		894	2022-01-07 16:50:00	20.606	86.71		894	2022-01-07 16:50:00	7.799	60.55		894	2022-01-07 16:50:00	19.7224	87.4338
	895	2022-01-07 17:00:00	20.487	91.86		895	2022-01-07 17:00:00	20.845	90.84		895	2022-01-07 17:00:00	20.201	95.7		895	2022-01-07 17:00:00	20.416	88.35		895	2022-01-07 17:00:00	20.201	97.92		895	2022-01-07 17:00:00	20.344	94.78		895	2022-01-07 17:00:00	14.388	50.48		895	2022-01-07 17:00:00	20.559	86.05		895	2022-01-07 17:00:00	7.297	61.87		895	2022-01-07 17:00:00	19.6801	86.9975
	896	2022-01-07 17:10:00	20.535	93.48		896	2022-01-07 17:10:00	20.892	91.77		896	2022-01-07 17:10:00	20.225	96.61		896	2022-01-07 17:10:00	20.487	92.93		896	2022-01-07 17:10:00	20.225	97.84		896	2022-01-07 17:10:00	20.392	95.36		896	2022-01-07 17:10:00	13.909	50.1		896	2022-01-07 17:10:00	20.654	89.3		896	2022-01-07 17:10:00	6.969	63.35		896	2022-01-07 17:10:00	19.6649	88.4237
	897	2022-01-07 17:20:00	20.606	94.74		897	2022-01-07 17:20:00	21.012	93.84		897	2022-01-07 17:20:00	20.297	96.98		897	2022-01-07 17:20:00	20.559	94.7		897	2022-01-07 17:20:00	20.321	98.27		897	2022-01-07 17:20:00	20.44	94.83		897	2022-01-07 17:20:00	13.668	48.28		897	2022-01-07 17:20:00	20.773	91.88		897	2022-01-07 17:20:00	6.615	63.59		897	2022-01-07 17:20:00	19.7095	89.19
	898	2022-01-07 17:30:00	20.678	94.8		898	2022-01-07 17:30:00	21.083	94.13		898	2022-01-07 17:30:00	20.344	97.11		898	2022-01-07 17:30:00	20.606	95.32		898	2022-01-07 17:30:00	20.392	98.47		898	2022-01-07 17:30:00	20.511	94.51		898	2022-01-07 17:30:00	13.452	47.77		898	2022-01-07 17:30:00	20.845	92.35		898	2022-01-07 17:30:00	6.31	64.88		898	2022-01-07 17:30:00	19.7389	89.3075
	899	2022-01-07 17:40:00	20.726	95.2		899	2022-01-07 17:40:00	21.083	94.4		899	2022-01-07 17:40:00	20.416	97.5		899	2022-01-07 17:40:00	20.654	95.7		899	2022-01-07 17:40:00	20.44	98.76		899	2022-01-07 17:40:00	20.559	94.75		899	2022-01-07 17:40:00	13.212	47.54		899	2022-01-07 17:40:00	20.869	92.42		899	2022-01-07 17:40:00	6.005	65.77		899	2022-01-07 17:40:00	19.7449	89.5337
	900	2022-01-07 17:50:00	20.749	95.37		900	2022-01-07 17:50:00	21.131	94.68		900	2022-01-07 17:50:00	20.44	97.59		900	2022-01-07 17:50:00	20.678	95.82		900	2022-01-07 17:50:00	20.487	98.75		900	2022-01-07 17:50:00	20.606	94.91		900	2022-01-07 17:50:00	12.995	48.14		900	2022-01-07 17:50:00	20.892	92.75		900	2022-01-07 17:50:00	5.8	66.88		900	2022-01-07 17:50:00	19.7472	89.7512
	901	2022-01-07 18:00:00	20.749	95.07		901	2022-01-07 18:00:00	21.131	94.77		901	2022-01-07 18:00:00	20.463	97.83		901	2022-01-07 18:00:00	20.702	96		901	2022-01-07 18:00:00	20.511	98.99		901	2022-01-07 18:00:00	20.63	95		901	2022-01-07 18:00:00	12.826	49.58		901	2022-01-07 18:00:00	20.892	92.47		901	2022-01-07 18:00:00	5.544	68.1		901	2022-01-07 18:00:00	19.738	89.9638
	902	2022-01-07 18:10:00	20.821	96.73		902	2022-01-07 18:10:00	21.131	95.25		902	2022-01-07 18:10:00	20.463	97.91		902	2022-01-07 18:10:00	20.702	95.52		902	2022-01-07 18:10:00	20.559	99.03		902	2022-01-07 18:10:00	20.654	95.46		902	2022-01-07 18:10:00	12.922	50.72		902	2022-01-07 18:10:00	20.869	92.62		902	2022-01-07 18:10:00	5.544	69.49		902	2022-01-07 18:10:00	19.7651	90.405
	903	2022-01-07 18:20:00	20.892	97.18		903	2022-01-07 18:20:00	21.203	95.42		903	2022-01-07 18:20:00	20.511	97.98		903	2022-01-07 18:20:00	20.726	95.52		903	2022-01-07 18:20:00	20.583	99.03		903	2022-01-07 18:20:00	20.702	95.21		903	2022-01-07 18:20:00	12.633	50.13		903	2022-01-07 18:20:00	20.964	94.75		903	2022-01-07 18:20:00	5.39	69.75		903	2022-01-07 18:20:00	19.7767	90.6525
	904	2022-01-07 18:30:00	20.94	97.28		904	2022-01-07 18:30:00	21.25	95.75		904	2022-01-07 18:30:00	20.535	98.09		904	2022-01-07 18:30:00	20.773	95.79		904	2022-01-07 18:30:00	20.63	99.09		904	2022-01-07 18:30:00	20.726	95.37		904	2022-01-07 18:30:00	12.319	50.43		904	2022-01-07 18:30:00	20.988	95.31		904	2022-01-07 18:30:00	5.184	69.85		904	2022-01-07 18:30:00	19.7701	90.8887
	905	2022-01-07 18:40:00	20.964	97.42		905	2022-01-07 18:40:00	21.25	95.84		905	2022-01-07 18:40:00	20.559	98.25		905	2022-01-07 18:40:00	20.797	95.8		905	2022-01-07 18:40:00	20.654	99.23		905	2022-01-07 18:40:00	20.749	95.3		905	2022-01-07 18:40:00	12.222	54.51		905	2022-01-07 18:40:00	21.012	95.38		905	2022-01-07 18:40:00	4.667	71.42		905	2022-01-07 18:40:00	19.7759	91.4663
	906	2022-01-07 18:50:00	20.94	97.12		906	2022-01-07 18:50:00	21.274	95.76		906	2022-01-07 18:50:00	20.559	98.34		906	2022-01-07 18:50:00	20.821	95.99		906	2022-01-07 18:50:00	20.678	99.22		906	2022-01-07 18:50:00	20.773	95.49		906	2022-01-07 18:50:00	12.149	55.82		906	2022-01-07 18:50:00	21.036	95.57		906	2022-01-07 18:50:00	4.304	73.68		906	2022-01-07 18:50:00	19.7787	91.6638
	907	2022-01-07 19:00:00	20.94	97.09		907	2022-01-07 19:00:00	21.274	95.92		907	2022-01-07 19:00:00	20.583	98.48		907	2022-01-07 19:00:00	20.845	96.15		907	2022-01-07 19:00:00	20.678	99.35		907	2022-01-07 19:00:00	20.797	95.7		907	2022-01-07 19:00:00	12.149	54.66		907	2022-01-07 19:00:00	21.036	94.97		907	2022-01-07 19:00:00	4.121	74.41		907	2022-01-07 19:00:00	19.7877	91.54
	908	2022-01-07 19:10:00	20.94	96.78		908	2022-01-07 19:10:00	21.274	95.83		908	2022-01-07 19:10:00	20.606	98.59		908	2022-01-07 19:10:00	20.845	96.1		908	2022-01-07 19:10:00	20.678	99.33		908	2022-01-07 19:10:00	20.797	95.9		908	2022-01-07 19:10:00	12.246	54.76		908	2022-01-07 19:10:00	21.012	94.64		908	2022-01-07 19:10:00	3.859	74.69		908	2022-01-07 19:10:00	19.7997	91.4913
	909	2022-01-07 19:20:00	20.94	96.87		909	2022-01-07 19:20:00	21.274	95.86		909	2022-01-07 19:20:00	20.606	98.52		909	2022-01-07 19:20:00	20.845	96.17		909	2022-01-07 19:20:00	20.702	99.11		909	2022-01-07 19:20:00	20.821	95.61		909	2022-01-07 19:20:00	12.27	53.57		909	2022-01-07 19:20:00	20.988	93.84		909	2022-01-07 19:20:00	3.649	76.05		909	2022-01-07 19:20:00	19.8057	91.1938
	910	2022-01-07 19:30:00	20.94	97.84		910	2022-01-07 19:30:00	21.274	96.1		910	2022-01-07 19:30:00	20.606	98.51		910	2022-01-07 19:30:00	20.845	96.16		910	2022-01-07 19:30:00	20.678	98.96		910	2022-01-07 19:30:00	20.821	95.43		910	2022-01-07 19:30:00	12.367	57.45		910	2022-01-07 19:30:00	21.012	94.91		910	2022-01-07 19:30:00	3.597	76.41		910	2022-01-07 19:30:00	19.8179	91.92
	911	2022-01-07 19:40:00	20.964	97.92		911	2022-01-07 19:40:00	21.274	96.05		911	2022-01-07 19:40:00	20.583	98.44		911	2022-01-07 19:40:00	20.845	96.31		911	2022-01-07 19:40:00	20.702	99.08		911	2022-01-07 19:40:00	20.797	95.06		911	2022-01-07 19:40:00	12.464	54.54		911	2022-01-07 19:40:00	21.012	95.3		911	2022-01-07 19:40:00	3.859	77.7		911	2022-01-07 19:40:00	19.8301	91.5875
	912	2022-01-07 19:50:00	20.988	98.01		912	2022-01-07 19:50:00	21.274	95.93		912	2022-01-07 19:50:00	20.583	98.53		912	2022-01-07 19:50:00	20.845	96.41		912	2022-01-07 19:50:00	20.702	98.98		912	2022-01-07 19:50:00	20.821	95.17		912	2022-01-07 19:50:00	12.174	53.2		912	2022-01-07 19:50:00	21.012	95.56		912	2022-01-07 19:50:00	3.807	78.21		912	2022-01-07 19:50:00	19.7999	91.4737
	913	2022-01-07 20:00:00	20.964	97.91		913	2022-01-07 20:00:00	21.25	95.55		913	2022-01-07 20:00:00	20.559	98.44		913	2022-01-07 20:00:00	20.797	95.58		913	2022-01-07 20:00:00	20.678	98.89		913	2022-01-07 20:00:00	20.821	95.37		913	2022-01-07 20:00:00	11.737	52.5		913	2022-01-07 20:00:00	20.916	92.1		913	2022-01-07 20:00:00	4.095	77.29		913	2022-01-07 20:00:00	19.7152	90.7925
	914	2022-01-07 20:10:00	20.916	97.33		914	2022-01-07 20:10:00	21.179	94.96		914	2022-01-07 20:10:00	20.535	98.25		914	2022-01-07 20:10:00	20.773	95.72		914	2022-01-07 20:10:00	20.63	98.65		914	2022-01-07 20:10:00	20.749	95.71		914	2022-01-07 20:10:00	11.762	54.63		914	2022-01-07 20:10:00	20.797	88.25		914	2022-01-07 20:10:00	3.754	77.03		914	2022-01-07 20:10:00	19.6676	90.4375
	915	2022-01-07 20:20:00	20.916	97.92		915	2022-01-07 20:20:00	21.226	96.51		915	2022-01-07 20:20:00	20.535	98.52		915	2022-01-07 20:20:00	20.773	96.09		915	2022-01-07 20:20:00	20.63	98.61		915	2022-01-07 20:20:00	20.749	95.53		915	2022-01-07 20:20:00	11.543	57.1		915	2022-01-07 20:20:00	20.892	93.84		915	2022-01-07 20:20:00	3.439	77.74		915	2022-01-07 20:20:00	19.658	91.765
	916	2022-01-07 20:30:00	20.94	97.83		916	2022-01-07 20:30:00	21.25	96.5		916	2022-01-07 20:30:00	20.535	98.45		916	2022-01-07 20:30:00	20.797	96.37		916	2022-01-07 20:30:00	20.654	98.84		916	2022-01-07 20:30:00	20.773	95.6		916	2022-01-07 20:30:00	11.665	58.7		916	2022-01-07 20:30:00	20.988	95.57		916	2022-01-07 20:30:00	3.333	78.1		916	2022-01-07 20:30:00	19.7002	92.2325
	917	2022-01-07 20:40:00	20.964	97.79		917	2022-01-07 20:40:00	21.274	96.61		917	2022-01-07 20:40:00	20.535	98.62		917	2022-01-07 20:40:00	20.797	96.54		917	2022-01-07 20:40:00	20.654	98.91		917	2022-01-07 20:40:00	20.773	95.89		917	2022-01-07 20:40:00	11.713	58.1		917	2022-01-07 20:40:00	21.012	95.63		917	2022-01-07 20:40:00	3.201	79.53		917	2022-01-07 20:40:00	19.7152	92.2613
	918	2022-01-07 20:50:00	20.964	97.78		918	2022-01-07 20:50:00	21.274	96.54		918	2022-01-07 20:50:00	20.559	98.73		918	2022-01-07 20:50:00	20.821	96.62		918	2022-01-07 20:50:00	20.654	98.93		918	2022-01-07 20:50:00	20.773	96.06		918	2022-01-07 20:50:00	11.762	57.75		918	2022-01-07 20:50:00	21.012	95.84		918	2022-01-07 20:50:00	2.883	78.97		918	2022-01-07 20:50:00	19.7274	92.2813
	919	2022-01-07 21:00:00	20.964	97.79		919	2022-01-07 21:00:00	21.274	96.67		919	2022-01-07 21:00:00	20.559	98.85		919	2022-01-07 21:00:00	20.821	96.68		919	2022-01-07 21:00:00	20.63	98.88		919	2022-01-07 21:00:00	20.773	96.06		919	2022-01-07 21:00:00	11.762	57.41		919	2022-01-07 21:00:00	21.012	95.79		919	2022-01-07 21:00:00	3.042	80.23		919	2022-01-07 21:00:00	19.7244	92.2662
	920	2022-01-07 21:10:00	20.988	97.97		920	2022-01-07 21:10:00	21.274	96.66		920	2022-01-07 21:10:00	20.559	98.92		920	2022-01-07 21:10:00	20.821	96.68		920	2022-01-07 21:10:00	20.63	98.83		920	2022-01-07 21:10:00	20.773	96.08		920	2022-01-07 21:10:00	11.786	56.51		920	2022-01-07 21:10:00	21.012	95.94		920	2022-01-07 21:10:00	2.936	79.69		920	2022-01-07 21:10:00	19.7304	92.1987
	921	2022-01-07 21:20:00	20.964	97.91		921	2022-01-07 21:20:00	21.274	96.88		921	2022-01-07 21:20:00	20.559	98.92		921	2022-01-07 21:20:00	20.821	96.76		921	2022-01-07 21:20:00	20.63	98.91		921	2022-01-07 21:20:00	20.773	96.11		921	2022-01-07 21:20:00	11.689	55.12		921	2022-01-07 21:20:00	21.036	95.84		921	2022-01-07 21:20:00	2.963	81.06		921	2022-01-07 21:20:00	19.7182	92.0563
	922	2022-01-07 21:30:00	20.988	97.99		922	2022-01-07 21:30:00	21.274	96.84		922	2022-01-07 21:30:00	20.535	99		922	2022-01-07 21:30:00	20.821	96.79		922	2022-01-07 21:30:00	20.63	98.98		922	2022-01-07 21:30:00	20.749	95.92		922	2022-01-07 21:30:00	11.786	57.05		922	2022-01-07 21:30:00	21.012	95.83		922	2022-01-07 21:30:00	2.644	80.11		922	2022-01-07 21:30:00	19.7244	92.3
	923	2022-01-07 21:40:00	20.988	98.02		923	2022-01-07 21:40:00	21.274	96.8		923	2022-01-07 21:40:00	20.559	98.95		923	2022-01-07 21:40:00	20.821	96.84		923	2022-01-07 21:40:00	20.63	99.04		923	2022-01-07 21:40:00	20.749	95.87		923	2022-01-07 21:40:00	12.028	57.73		923	2022-01-07 21:40:00	21.036	95.63		923	2022-01-07 21:40:00	2.51	80.51		923	2022-01-07 21:40:00	19.7606	92.36
	924	2022-01-07 21:50:00	20.988	98.03		924	2022-01-07 21:50:00	21.274	97.14		924	2022-01-07 21:50:00	20.559	98.97		924	2022-01-07 21:50:00	20.797	96.78		924	2022-01-07 21:50:00	20.63	98.9		924	2022-01-07 21:50:00	20.749	95.75		924	2022-01-07 21:50:00	12.198	57.91		924	2022-01-07 21:50:00	21.012	95.53		924	2022-01-07 21:50:00	2.457	81.55		924	2022-01-07 21:50:00	19.7759	92.3762
	925	2022-01-07 22:00:00	20.988	98.11		925	2022-01-07 22:00:00	21.274	97.13		925	2022-01-07 22:00:00	20.559	99.03		925	2022-01-07 22:00:00	20.821	96.86		925	2022-01-07 22:00:00	20.63	99.01		925	2022-01-07 22:00:00	20.749	96.12		925	2022-01-07 22:00:00	12.343	58.03		925	2022-01-07 22:00:00	21.012	95.58		925	2022-01-07 22:00:00	2.377	81.66		925	2022-01-07 22:00:00	19.797	92.4838
	926	2022-01-07 22:10:00	20.988	98.03		926	2022-01-07 22:10:00	21.274	96.78		926	2022-01-07 22:10:00	20.559	99.05		926	2022-01-07 22:10:00	20.821	97.02		926	2022-01-07 22:10:00	20.606	99.06		926	2022-01-07 22:10:00	20.749	96.21		926	2022-01-07 22:10:00	12.464	57.97		926	2022-01-07 22:10:00	21.012	95.66		926	2022-01-07 22:10:00	2.296	82.29		926	2022-01-07 22:10:00	19.8091	92.4725
	927	2022-01-07 22:20:00	20.988	98.11		927	2022-01-07 22:20:00	21.274	97.05		927	2022-01-07 22:20:00	20.559	99.06		927	2022-01-07 22:20:00	20.797	96.9		927	2022-01-07 22:20:00	20.606	99.04		927	2022-01-07 22:20:00	20.726	96.34		927	2022-01-07 22:20:00	12.536	57.74		927	2022-01-07 22:20:00	21.012	95.81		927	2022-01-07 22:20:00	2.243	81.57		927	2022-01-07 22:20:00	19.8122	92.5062
	928	2022-01-07 22:30:00	20.916	97.4		928	2022-01-07 22:30:00	21.25	96.81		928	2022-01-07 22:30:00	20.535	99.08		928	2022-01-07 22:30:00	20.797	96.9		928	2022-01-07 22:30:00	20.606	99.04		928	2022-01-07 22:30:00	20.726	96.42		928	2022-01-07 22:30:00	12.464	55.09		928	2022-01-07 22:30:00	20.988	95.66		928	2022-01-07 22:30:00	2.108	81.77		928	2022-01-07 22:30:00	19.7852	92.05
	929	2022-01-07 22:40:00	20.94	97.96		929	2022-01-07 22:40:00	21.25	96.91		929	2022-01-07 22:40:00	20.535	99.09		929	2022-01-07 22:40:00	20.797	96.89		929	2022-01-07 22:40:00	20.606	99.12		929	2022-01-07 22:40:00	20.726	96.47		929	2022-01-07 22:40:00	12.246	54.18		929	2022-01-07 22:40:00	20.988	95.83		929	2022-01-07 22:40:00	1.947	82.11		929	2022-01-07 22:40:00	19.761	92.0563
	930	2022-01-07 22:50:00	20.964	98.05		930	2022-01-07 22:50:00	21.274	97.17		930	2022-01-07 22:50:00	20.535	99.03		930	2022-01-07 22:50:00	20.797	96.87		930	2022-01-07 22:50:00	20.606	99.05		930	2022-01-07 22:50:00	20.726	96.48		930	2022-01-07 22:50:00	12.077	53.97		930	2022-01-07 22:50:00	21.012	95.72		930	2022-01-07 22:50:00	1.947	81.87		930	2022-01-07 22:50:00	19.7489	92.0425
	931	2022-01-07 23:00:00	20.916	97.76		931	2022-01-07 23:00:00	21.25	96.98		931	2022-01-07 23:00:00	20.535	99.11		931	2022-01-07 23:00:00	20.797	97.18		931	2022-01-07 23:00:00	20.606	99.17		931	2022-01-07 23:00:00	20.702	96.29		931	2022-01-07 23:00:00	11.713	53.73		931	2022-01-07 23:00:00	20.988	95.42		931	2022-01-07 23:00:00	1.947	81.99		931	2022-01-07 23:00:00	19.6884	91.955
	932	2022-01-07 23:10:00	20.94	98.26		932	2022-01-07 23:10:00	21.226	97.21		932	2022-01-07 23:10:00	20.535	99.11		932	2022-01-07 23:10:00	20.797	97.12		932	2022-01-07 23:10:00	20.606	99.18		932	2022-01-07 23:10:00	20.726	96.37		932	2022-01-07 23:10:00	11.446	57.84		932	2022-01-07 23:10:00	20.988	95.64		932	2022-01-07 23:10:00	1.812	82.12		932	2022-01-07 23:10:00	19.658	92.5913
	933	2022-01-07 23:20:00	20.94	98.14		933	2022-01-07 23:20:00	21.226	96.89		933	2022-01-07 23:20:00	20.511	99.13		933	2022-01-07 23:20:00	20.773	97.05		933	2022-01-07 23:20:00	20.606	99.15		933	2022-01-07 23:20:00	20.702	96.01		933	2022-01-07 23:20:00	11.859	58.77		933	2022-01-07 23:20:00	20.988	95.65		933	2022-01-07 23:20:00	1.758	83.61		933	2022-01-07 23:20:00	19.7006	92.5987
	934	2022-01-07 23:30:00	20.916	98.07		934	2022-01-07 23:30:00	21.226	97.17		934	2022-01-07 23:30:00	20.511	99.05		934	2022-01-07 23:30:00	20.773	96.85		934	2022-01-07 23:30:00	20.606	99.14		934	2022-01-07 23:30:00	20.702	96.26		934	2022-01-07 23:30:00	11.422	55.34		934	2022-01-07 23:30:00	20.988	95.66		934	2022-01-07 23:30:00	1.974	82.29		934	2022-01-07 23:30:00	19.643	92.1925
	935	2022-01-07 23:40:00	20.916	98.19		935	2022-01-07 23:40:00	21.226	96.88		935	2022-01-07 23:40:00	20.511	99.16		935	2022-01-07 23:40:00	20.773	96.86		935	2022-01-07 23:40:00	20.606	99.14		935	2022-01-07 23:40:00	20.702	96.14		935	2022-01-07 23:40:00	11.178	56.02		935	2022-01-07 23:40:00	20.988	95.7		935	2022-01-07 23:40:00	1.758	82.09		935	2022-01-07 23:40:00	19.6125	92.2613
	936	2022-01-07 23:50:00	20.916	98.27		936	2022-01-07 23:50:00	21.226	97.02		936	2022-01-07 23:50:00	20.511	99.17		936	2022-01-07 23:50:00	20.773	96.97		936	2022-01-07 23:50:00	20.606	99.14		936	2022-01-07 23:50:00	20.702	96.37		936	2022-01-07 23:50:00	13.043	53.83		936	2022-01-07 23:50:00	20.988	95.88		936	2022-01-07 23:50:00	1.515	82.89		936	2022-01-07 23:50:00	19.8456	92.0812
	937	2022-01-08	20.916	98.15		937	2022-01-08	21.226	97.09		937	2022-01-08	20.511	99.11		937	2022-01-08	20.773	96.97		937	2022-01-08	20.606	99.23		937	2022-01-08	20.702	96.26		937	2022-01-08	14.628	51.61		937	2022-01-08	20.988	95.69		937	2022-01-08	1.488	83.02		937	2022-01-08	20.0437	91.7638
	938	2022-01-08 00:10:00	20.916	98.1		938	2022-01-08 00:10:00	21.226	97.31		938	2022-01-08 00:10:00	20.511	99.15		938	2022-01-08 00:10:00	20.773	96.94		938	2022-01-08 00:10:00	20.583	99.22		938	2022-01-08 00:10:00	20.678	96.06		938	2022-01-08 00:10:00	15.345	50.48		938	2022-01-08 00:10:00	20.988	95.48		938	2022-01-08 00:10:00	1.488	82.74		938	2022-01-08 00:10:00	20.1275	91.5925
	939	2022-01-08 00:20:00	20.916	98.22		939	2022-01-08 00:20:00	21.226	96.95		939	2022-01-08 00:20:00	20.487	99.25		939	2022-01-08 00:20:00	20.749	97.07		939	2022-01-08 00:20:00	20.583	99.25		939	2022-01-08 00:20:00	20.678	95.92		939	2022-01-08 00:20:00	15.989	49.12		939	2022-01-08 00:20:00	20.988	95.43		939	2022-01-08 00:20:00	1.433	82.67		939	2022-01-08 00:20:00	20.202	91.4013
	940	2022-01-08 00:30:00	20.916	98.09		940	2022-01-08 00:30:00	21.226	96.95		940	2022-01-08 00:30:00	20.487	99.13		940	2022-01-08 00:30:00	20.773	97.01		940	2022-01-08 00:30:00	20.606	99.24		940	2022-01-08 00:30:00	20.678	96.23		940	2022-01-08 00:30:00	16.561	47.97		940	2022-01-08 00:30:00	20.964	95.56		940	2022-01-08 00:30:00	1.406	82.67		940	2022-01-08 00:30:00	20.2764	91.2725
	941	2022-01-08 00:40:00	20.916	98.04		941	2022-01-08 00:40:00	21.226	97.14		941	2022-01-08 00:40:00	20.487	99.12		941	2022-01-08 00:40:00	20.773	96.87		941	2022-01-08 00:40:00	20.583	99.26		941	2022-01-08 00:40:00	20.678	95.86		941	2022-01-08 00:40:00	16.871	47.49		941	2022-01-08 00:40:00	20.964	95.46		941	2022-01-08 00:40:00	1.325	83.74		941	2022-01-08 00:40:00	20.3122	91.155
	942	2022-01-08 00:50:00	20.892	98.16		942	2022-01-08 00:50:00	21.203	97.06		942	2022-01-08 00:50:00	20.487	99.26		942	2022-01-08 00:50:00	20.773	97.14		942	2022-01-08 00:50:00	20.583	99.3		942	2022-01-08 00:50:00	20.678	96.15		942	2022-01-08 00:50:00	15.536	45.49		942	2022-01-08 00:50:00	20.964	95.64		942	2022-01-08 00:50:00	1.188	83.28		942	2022-01-08 00:50:00	20.1395	91.025
	943	2022-01-08 01:00:00	20.892	98.16		943	2022-01-08 01:00:00	21.203	96.95		943	2022-01-08 01:00:00	20.487	99.24		943	2022-01-08 01:00:00	20.773	97.04		943	2022-01-08 01:00:00	20.583	99.28		943	2022-01-08 01:00:00	20.654	95.88		943	2022-01-08 01:00:00	16.752	44.56		943	2022-01-08 01:00:00	20.964	95.65		943	2022-01-08 01:00:00	1.134	83.46		943	2022-01-08 01:00:00	20.2885	90.845
	944	2022-01-08 01:10:00	20.869	97.92		944	2022-01-08 01:10:00	21.203	96.82		944	2022-01-08 01:10:00	20.487	99.19		944	2022-01-08 01:10:00	20.773	97.04		944	2022-01-08 01:10:00	20.583	99.35		944	2022-01-08 01:10:00	20.678	95.93		944	2022-01-08 01:10:00	16.251	42.91		944	2022-01-08 01:10:00	20.964	95.62		944	2022-01-08 01:10:00	0.97	82.47		944	2022-01-08 01:10:00	20.226	90.5975
	945	2022-01-08 01:20:00	20.869	98.13		945	2022-01-08 01:20:00	21.179	96.91		945	2022-01-08 01:20:00	20.487	99.24		945	2022-01-08 01:20:00	20.749	97.05		945	2022-01-08 01:20:00	20.583	99.29		945	2022-01-08 01:20:00	20.678	96.47		945	2022-01-08 01:20:00	16.085	43.36		945	2022-01-08 01:20:00	20.94	95.52		945	2022-01-08 01:20:00	0.997	82.91		945	2022-01-08 01:20:00	20.1962	90.7463
	946	2022-01-08 01:30:00	20.869	98.16		946	2022-01-08 01:30:00	21.203	96.91		946	2022-01-08 01:30:00	20.463	99.15		946	2022-01-08 01:30:00	20.749	97.07		946	2022-01-08 01:30:00	20.583	99.33		946	2022-01-08 01:30:00	20.654	96.02		946	2022-01-08 01:30:00	17.109	42.82		946	2022-01-08 01:30:00	20.964	95.5		946	2022-01-08 01:30:00	0.888	82.97		946	2022-01-08 01:30:00	20.3242	90.62
	947	2022-01-08 01:40:00	20.869	98.26		947	2022-01-08 01:40:00	21.179	96.96		947	2022-01-08 01:40:00	20.487	99.23		947	2022-01-08 01:40:00	20.749	97.03		947	2022-01-08 01:40:00	20.583	99.37		947	2022-01-08 01:40:00	20.654	95.75		947	2022-01-08 01:40:00	17.371	42.99		947	2022-01-08 01:40:00	20.94	95.55		947	2022-01-08 01:40:00	0.806	83.09		947	2022-01-08 01:40:00	20.354	90.6425
	948	2022-01-08 01:50:00	20.869	98.21		948	2022-01-08 01:50:00	21.179	97.03		948	2022-01-08 01:50:00	20.463	99.21		948	2022-01-08 01:50:00	20.726	96.91		948	2022-01-08 01:50:00	20.583	99.28		948	2022-01-08 01:50:00	20.654	95.96		948	2022-01-08 01:50:00	17.466	43.09		948	2022-01-08 01:50:00	20.964	95.41		948	2022-01-08 01:50:00	0.751	82.94		948	2022-01-08 01:50:00	20.363	90.6375
	949	2022-01-08 02:00:00	20.869	98.14		949	2022-01-08 02:00:00	21.179	97.01		949	2022-01-08 02:00:00	20.463	99.15		949	2022-01-08 02:00:00	20.726	97.12		949	2022-01-08 02:00:00	20.583	99.33		949	2022-01-08 02:00:00	20.654	95.87		949	2022-01-08 02:00:00	17.585	43.28		949	2022-01-08 02:00:00	20.964	95.59		949	2022-01-08 02:00:00	0.696	83.3		949	2022-01-08 02:00:00	20.3779	90.6863
	950	2022-01-08 02:10:00	20.869	98.06		950	2022-01-08 02:10:00	21.179	97.27		950	2022-01-08 02:10:00	20.463	99.15		950	2022-01-08 02:10:00	20.726	96.91		950	2022-01-08 02:10:00	20.583	99.32		950	2022-01-08 02:10:00	20.654	96.29		950	2022-01-08 02:10:00	17.775	42.77		950	2022-01-08 02:10:00	20.964	95.64		950	2022-01-08 02:10:00	0.613	84.17		950	2022-01-08 02:10:00	20.4016	90.6762
	951	2022-01-08 02:20:00	20.869	98.15		951	2022-01-08 02:20:00	21.155	97.23		951	2022-01-08 02:20:00	20.44	99.08		951	2022-01-08 02:20:00	20.726	97.05		951	2022-01-08 02:20:00	20.583	99.31		951	2022-01-08 02:20:00	20.654	96.21		951	2022-01-08 02:20:00	16.895	41.04		951	2022-01-08 02:20:00	20.94	95.66		951	2022-01-08 02:20:00	0.778	83.75		951	2022-01-08 02:20:00	20.2828	90.4662
	952	2022-01-08 02:30:00	20.845	97.94		952	2022-01-08 02:30:00	21.155	97.3		952	2022-01-08 02:30:00	20.44	99.12		952	2022-01-08 02:30:00	20.726	96.99		952	2022-01-08 02:30:00	20.583	99.31		952	2022-01-08 02:30:00	20.654	96.41		952	2022-01-08 02:30:00	16.49	40.66		952	2022-01-08 02:30:00	20.94	95.65		952	2022-01-08 02:30:00	0.751	83.68		952	2022-01-08 02:30:00	20.2291	90.4225
	953	2022-01-08 02:40:00	20.845	97.95		953	2022-01-08 02:40:00	21.155	97.27		953	2022-01-08 02:40:00	20.416	99.12		953	2022-01-08 02:40:00	20.702	96.95		953	2022-01-08 02:40:00	20.583	99.27		953	2022-01-08 02:40:00	20.654	96.34		953	2022-01-08 02:40:00	16.251	40.77		953	2022-01-08 02:40:00	20.94	95.67		953	2022-01-08 02:40:00	0.778	83.99		953	2022-01-08 02:40:00	20.1932	90.4175
	954	2022-01-08 02:50:00	20.845	97.99		954	2022-01-08 02:50:00	21.155	97.23		954	2022-01-08 02:50:00	20.44	99.13		954	2022-01-08 02:50:00	20.702	97.02		954	2022-01-08 02:50:00	20.559	99.26		954	2022-01-08 02:50:00	20.654	96.51		954	2022-01-08 02:50:00	16.108	40.66		954	2022-01-08 02:50:00	20.94	95.72		954	2022-01-08 02:50:00	0.751	83.61		954	2022-01-08 02:50:00	20.1754	90.44
	955	2022-01-08 03:00:00	20.845	98		955	2022-01-08 03:00:00	21.155	97.07		955	2022-01-08 03:00:00	20.44	99.14		955	2022-01-08 03:00:00	20.702	97.05		955	2022-01-08 03:00:00	20.559	99.31		955	2022-01-08 03:00:00	20.63	96.3		955	2022-01-08 03:00:00	15.989	40.87		955	2022-01-08 03:00:00	20.94	95.71		955	2022-01-08 03:00:00	0.833	84.15		955	2022-01-08 03:00:00	20.1575	90.4313
	956	2022-01-08 03:10:00	20.821	98		956	2022-01-08 03:10:00	21.131	97.15		956	2022-01-08 03:10:00	20.44	99.17		956	2022-01-08 03:10:00	20.702	97.12		956	2022-01-08 03:10:00	20.583	99.39		956	2022-01-08 03:10:00	20.63	96.3		956	2022-01-08 03:10:00	15.918	40.89		956	2022-01-08 03:10:00	20.94	95.77		956	2022-01-08 03:10:00	0.696	84.23		956	2022-01-08 03:10:00	20.1456	90.4737
	957	2022-01-08 03:20:00	20.821	98.03		957	2022-01-08 03:20:00	21.155	97.11		957	2022-01-08 03:20:00	20.416	99.17		957	2022-01-08 03:20:00	20.702	97.03		957	2022-01-08 03:20:00	20.559	99.33		957	2022-01-08 03:20:00	20.63	96.31		957	2022-01-08 03:20:00	15.822	40.67		957	2022-01-08 03:20:00	20.94	95.77		957	2022-01-08 03:20:00	0.586	83.69		957	2022-01-08 03:20:00	20.1306	90.4275
	958	2022-01-08 03:30:00	20.821	98.03		958	2022-01-08 03:30:00	21.155	97.26		958	2022-01-08 03:30:00	20.416	99.18		958	2022-01-08 03:30:00	20.702	97.09		958	2022-01-08 03:30:00	20.559	99.4		958	2022-01-08 03:30:00	20.63	96.44		958	2022-01-08 03:30:00	15.751	40.66		958	2022-01-08 03:30:00	20.94	95.7		958	2022-01-08 03:30:00	0.586	83.72		958	2022-01-08 03:30:00	20.1217	90.47
	959	2022-01-08 03:40:00	20.797	98.23		959	2022-01-08 03:40:00	21.155	97.06		959	2022-01-08 03:40:00	20.44	99.37		959	2022-01-08 03:40:00	20.702	97.04		959	2022-01-08 03:40:00	20.559	99.41		959	2022-01-08 03:40:00	20.63	96.34		959	2022-01-08 03:40:00	15.727	40.69		959	2022-01-08 03:40:00	20.94	95.77		959	2022-01-08 03:40:00	0.503	84.07		959	2022-01-08 03:40:00	20.1187	90.4888
	960	2022-01-08 03:50:00	20.821	98.3		960	2022-01-08 03:50:00	21.155	97.27		960	2022-01-08 03:50:00	20.416	99.27		960	2022-01-08 03:50:00	20.702	97.11		960	2022-01-08 03:50:00	20.559	99.33		960	2022-01-08 03:50:00	20.63	96.49		960	2022-01-08 03:50:00	16.942	39.45		960	2022-01-08 03:50:00	20.94	95.77		960	2022-01-08 03:50:00	0.613	83.79		960	2022-01-08 03:50:00	20.2706	90.3738
	961	2022-01-08 04:00:00	20.821	98.15		961	2022-01-08 04:00:00	21.131	97.37		961	2022-01-08 04:00:00	20.416	99.25		961	2022-01-08 04:00:00	20.702	97.18		961	2022-01-08 04:00:00	20.559	99.36		961	2022-01-08 04:00:00	20.63	96.41		961	2022-01-08 04:00:00	17.537	39.31		961	2022-01-08 04:00:00	20.94	95.84		961	2022-01-08 04:00:00	0.558	83.47		961	2022-01-08 04:00:00	20.342	90.3588
	962	2022-01-08 04:10:00	20.821	98.14		962	2022-01-08 04:10:00	21.155	97.38		962	2022-01-08 04:10:00	20.416	99.19		962	2022-01-08 04:10:00	20.678	97.25		962	2022-01-08 04:10:00	20.559	99.37		962	2022-01-08 04:10:00	20.606	96.56		962	2022-01-08 04:10:00	17.846	39.1		962	2022-01-08 04:10:00	20.94	95.73		962	2022-01-08 04:10:00	0.586	85.04		962	2022-01-08 04:10:00	20.3776	90.34
	963	2022-01-08 04:20:00	20.821	98.23		963	2022-01-08 04:20:00	21.131	97.14		963	2022-01-08 04:20:00	20.416	99.3		963	2022-01-08 04:20:00	20.678	97.12		963	2022-01-08 04:20:00	20.535	99.26		963	2022-01-08 04:20:00	20.606	96.46		963	2022-01-08 04:20:00	17.799	39.42		963	2022-01-08 04:20:00	20.916	95.77		963	2022-01-08 04:20:00	0.696	84.91		963	2022-01-08 04:20:00	20.3627	90.3375
	964	2022-01-08 04:30:00	20.797	98.34		964	2022-01-08 04:30:00	21.131	97.32		964	2022-01-08 04:30:00	20.416	99.39		964	2022-01-08 04:30:00	20.678	97.16		964	2022-01-08 04:30:00	20.535	99.27		964	2022-01-08 04:30:00	20.606	96.54		964	2022-01-08 04:30:00	18.179	39.32		964	2022-01-08 04:30:00	20.94	95.89		964	2022-01-08 04:30:00	0.696	83.66		964	2022-01-08 04:30:00	20.4102	90.4038
	965	2022-01-08 04:40:00	20.773	98.13		965	2022-01-08 04:40:00	21.131	97.14		965	2022-01-08 04:40:00	20.416	99.36		965	2022-01-08 04:40:00	20.702	97.26		965	2022-01-08 04:40:00	20.559	99.38		965	2022-01-08 04:40:00	20.606	96.68		965	2022-01-08 04:40:00	18.488	39.14		965	2022-01-08 04:40:00	20.94	96.06		965	2022-01-08 04:40:00	0.476	84.27		965	2022-01-08 04:40:00	20.4519	90.3938
	966	2022-01-08 04:50:00	20.773	98.36		966	2022-01-08 04:50:00	21.131	97.53		966	2022-01-08 04:50:00	20.416	99.38		966	2022-01-08 04:50:00	20.702	97.25		966	2022-01-08 04:50:00	20.535	99.39		966	2022-01-08 04:50:00	20.63	96.84		966	2022-01-08 04:50:00	18.441	40.19		966	2022-01-08 04:50:00	20.916	95.69		966	2022-01-08 04:50:00	0.586	84.39		966	2022-01-08 04:50:00	20.443	90.5788
	967	2022-01-08 05:00:00	20.773	98.33		967	2022-01-08 05:00:00	21.131	97.25		967	2022-01-08 05:00:00	20.416	99.4		967	2022-01-08 05:00:00	20.702	97.26		967	2022-01-08 05:00:00	20.559	99.43		967	2022-01-08 05:00:00	20.606	96.75		967	2022-01-08 05:00:00	18.322	40.27		967	2022-01-08 05:00:00	20.94	95.85		967	2022-01-08 05:00:00	0.558	83.8		967	2022-01-08 05:00:00	20.4311	90.5675
	968	2022-01-08 05:10:00	20.797	98.33		968	2022-01-08 05:10:00	21.131	97.14		968	2022-01-08 05:10:00	20.416	99.29		968	2022-01-08 05:10:00	20.678	97.17		968	2022-01-08 05:10:00	20.559	99.37		968	2022-01-08 05:10:00	20.606	96.53		968	2022-01-08 05:10:00	18.512	40.07		968	2022-01-08 05:10:00	20.94	95.85		968	2022-01-08 05:10:00	0.558	83.95		968	2022-01-08 05:10:00	20.4549	90.4688
	969	2022-01-08 05:20:00	20.797	98.39		969	2022-01-08 05:20:00	21.131	97.14		969	2022-01-08 05:20:00	20.416	99.32		969	2022-01-08 05:20:00	20.678	97.24		969	2022-01-08 05:20:00	20.535	99.37		969	2022-01-08 05:20:00	20.606	96.4		969	2022-01-08 05:20:00	18.488	40.01		969	2022-01-08 05:20:00	20.916	95.64		969	2022-01-08 05:20:00	0.641	84.66		969	2022-01-08 05:20:00	20.4459	90.4387
	970	2022-01-08 05:30:00	20.773	98.28		970	2022-01-08 05:30:00	21.131	97.54		970	2022-01-08 05:30:00	20.416	99.41		970	2022-01-08 05:30:00	20.678	97.2		970	2022-01-08 05:30:00	20.535	99.39		970	2022-01-08 05:30:00	20.606	96.41		970	2022-01-08 05:30:00	18.75	39.08		970	2022-01-08 05:30:00	20.916	95.75		970	2022-01-08 05:30:00	0.641	84.35		970	2022-01-08 05:30:00	20.4756	90.3825
	971	2022-01-08 05:40:00	20.797	98.42		971	2022-01-08 05:40:00	21.131	97.49		971	2022-01-08 05:40:00	20.416	99.39		971	2022-01-08 05:40:00	20.678	97.25		971	2022-01-08 05:40:00	20.535	99.33		971	2022-01-08 05:40:00	20.606	96.48		971	2022-01-08 05:40:00	18.869	38.72		971	2022-01-08 05:40:00	20.916	95.64		971	2022-01-08 05:40:00	0.641	84.57		971	2022-01-08 05:40:00	20.4935	90.34
	972	2022-01-08 05:50:00	20.797	98.48		972	2022-01-08 05:50:00	21.131	97.55		972	2022-01-08 05:50:00	20.416	99.43		972	2022-01-08 05:50:00	20.678	97.38		972	2022-01-08 05:50:00	20.535	99.34		972	2022-01-08 05:50:00	20.606	96.43		972	2022-01-08 05:50:00	17.918	40.63		972	2022-01-08 05:50:00	20.916	95.77		972	2022-01-08 05:50:00	0.503	83.57		972	2022-01-08 05:50:00	20.3746	90.6263
	973	2022-01-08 06:00:00	20.749	98.2		973	2022-01-08 06:00:00	21.131	97.37		973	2022-01-08 06:00:00	20.416	99.4		973	2022-01-08 06:00:00	20.678	97.14		973	2022-01-08 06:00:00	20.535	99.38		973	2022-01-08 06:00:00	20.606	96.68		973	2022-01-08 06:00:00	16.847	40.18		973	2022-01-08 06:00:00	20.916	95.42		973	2022-01-08 06:00:00	0.558	84.12		973	2022-01-08 06:00:00	20.2347	90.4712
	974	2022-01-08 06:10:00	20.773	98.23		974	2022-01-08 06:10:00	21.131	97.24		974	2022-01-08 06:10:00	20.416	99.49		974	2022-01-08 06:10:00	20.678	97.34		974	2022-01-08 06:10:00	20.535	99.24		974	2022-01-08 06:10:00	20.606	96.82		974	2022-01-08 06:10:00	16.085	40.71		974	2022-01-08 06:10:00	20.916	96.08		974	2022-01-08 06:10:00	0.558	84.01		974	2022-01-08 06:10:00	20.1425	90.6437
	975	2022-01-08 06:20:00	20.749	98.31		975	2022-01-08 06:20:00	21.107	97.21		975	2022-01-08 06:20:00	20.416	99.6		975	2022-01-08 06:20:00	20.678	97.31		975	2022-01-08 06:20:00	20.535	99.46		975	2022-01-08 06:20:00	20.606	96.92		975	2022-01-08 06:20:00	15.56	41.43		975	2022-01-08 06:20:00	20.916	96.1		975	2022-01-08 06:20:00	0.42	83.12		975	2022-01-08 06:20:00	20.0709	90.7925
	976	2022-01-08 06:30:00	20.749	98.61		976	2022-01-08 06:30:00	21.107	96.97		976	2022-01-08 06:30:00	20.416	99.6		976	2022-01-08 06:30:00	20.678	97.34		976	2022-01-08 06:30:00	20.535	99.52		976	2022-01-08 06:30:00	20.606	96.77		976	2022-01-08 06:30:00	15.034	44.76		976	2022-01-08 06:30:00	20.916	96.06		976	2022-01-08 06:30:00	0.338	83.01		976	2022-01-08 06:30:00	20.0051	91.2037
	977	2022-01-08 06:40:00	20.773	98.61		977	2022-01-08 06:40:00	21.131	97.5		977	2022-01-08 06:40:00	20.416	99.41		977	2022-01-08 06:40:00	20.678	97.34		977	2022-01-08 06:40:00	20.559	99.44		977	2022-01-08 06:40:00	20.583	96.68		977	2022-01-08 06:40:00	14.364	45.07		977	2022-01-08 06:40:00	20.916	95.9		977	2022-01-08 06:40:00	0.255	84.25		977	2022-01-08 06:40:00	19.9275	91.2438
	978	2022-01-08 06:50:00	20.749	98.41		978	2022-01-08 06:50:00	21.107	97.43		978	2022-01-08 06:50:00	20.392	99.31		978	2022-01-08 06:50:00	20.654	97.22		978	2022-01-08 06:50:00	20.535	99.47		978	2022-01-08 06:50:00	20.583	96.57		978	2022-01-08 06:50:00	13.644	46.48		978	2022-01-08 06:50:00	20.916	95.93		978	2022-01-08 06:50:00	0.227	84.24		978	2022-01-08 06:50:00	19.8225	91.3525
	979	2022-01-08 07:00:00	20.773	98.58		979	2022-01-08 07:00:00	21.131	97.79		979	2022-01-08 07:00:00	20.392	99.49		979	2022-01-08 07:00:00	20.654	97.28		979	2022-01-08 07:00:00	20.535	99.34		979	2022-01-08 07:00:00	20.583	96.35		979	2022-01-08 07:00:00	13.115	47.26		979	2022-01-08 07:00:00	20.892	95.61		979	2022-01-08 07:00:00	0.227	83.41		979	2022-01-08 07:00:00	19.7594	91.4625
	980	2022-01-08 07:10:00	20.749	98.37		980	2022-01-08 07:10:00	21.107	97.63		980	2022-01-08 07:10:00	20.392	99.38		980	2022-01-08 07:10:00	20.678	97.35		980	2022-01-08 07:10:00	20.535	99.32		980	2022-01-08 07:10:00	20.583	96.64		980	2022-01-08 07:10:00	12.826	48.49		980	2022-01-08 07:10:00	20.892	95.61		980	2022-01-08 07:10:00	0.255	83.82		980	2022-01-08 07:10:00	19.7202	91.5988
	981	2022-01-08 07:20:00	20.773	98.48		981	2022-01-08 07:20:00	21.131	97.66		981	2022-01-08 07:20:00	20.392	99.43		981	2022-01-08 07:20:00	20.654	97.27		981	2022-01-08 07:20:00	20.535	99.37		981	2022-01-08 07:20:00	20.583	96.53		981	2022-01-08 07:20:00	12.995	47.77		981	2022-01-08 07:20:00	20.892	95.73		981	2022-01-08 07:20:00	0.338	83.83		981	2022-01-08 07:20:00	19.7444	91.53
	982	2022-01-08 07:30:00	20.773	98.37		982	2022-01-08 07:30:00	21.107	97.34		982	2022-01-08 07:30:00	20.392	99.39		982	2022-01-08 07:30:00	20.654	97.2		982	2022-01-08 07:30:00	20.535	99.45		982	2022-01-08 07:30:00	20.583	96.61		982	2022-01-08 07:30:00	13.043	47.72		982	2022-01-08 07:30:00	20.892	95.78		982	2022-01-08 07:30:00	0.503	84.36		982	2022-01-08 07:30:00	19.7474	91.4825
	983	2022-01-08 07:40:00	20.749	98.56		983	2022-01-08 07:40:00	21.083	97.46		983	2022-01-08 07:40:00	20.368	99.43		983	2022-01-08 07:40:00	20.654	97.17		983	2022-01-08 07:40:00	20.535	99.39		983	2022-01-08 07:40:00	20.583	96.69		983	2022-01-08 07:40:00	13.019	48.07		983	2022-01-08 07:40:00	20.892	95.8		983	2022-01-08 07:40:00	0.751	85.8		983	2022-01-08 07:40:00	19.7354	91.5713
	984	2022-01-08 07:50:00	20.63	97.24		984	2022-01-08 07:50:00	21.012	96.53		984	2022-01-08 07:50:00	20.321	99.25		984	2022-01-08 07:50:00	20.63	97.08		984	2022-01-08 07:50:00	20.511	99.27		984	2022-01-08 07:50:00	20.583	96.72		984	2022-01-08 07:50:00	12.971	48.15		984	2022-01-08 07:50:00	20.821	93.9		984	2022-01-08 07:50:00	0.97	86.24		984	2022-01-08 07:50:00	19.6849	91.0175
	985	2022-01-08 08:00:00	20.368	94.52		985	2022-01-08 08:00:00	20.845	93.05		985	2022-01-08 08:00:00	20.297	99.23		985	2022-01-08 08:00:00	20.559	96.66		985	2022-01-08 08:00:00	20.44	98.74		985	2022-01-08 08:00:00	20.559	96.27		985	2022-01-08 08:00:00	12.488	47.93		985	2022-01-08 08:00:00	20.63	89.77		985	2022-01-08 08:00:00	1.325	87.05		985	2022-01-08 08:00:00	19.5232	89.5212
	986	2022-01-08 08:10:00	19.94	88.11		986	2022-01-08 08:10:00	20.583	91.08		986	2022-01-08 08:10:00	20.035	94.22		986	2022-01-08 08:10:00	20.273	91		986	2022-01-08 08:10:00	20.201	91.59		986	2022-01-08 08:10:00	20.321	90.67		986	2022-01-08 08:10:00	12.585	49.52		986	2022-01-08 08:10:00	20.297	86.07		986	2022-01-08 08:10:00	1.812	88.06		986	2022-01-08 08:10:00	19.2794	85.2825
	987	2022-01-08 08:20:00	19.606	90.03		987	2022-01-08 08:20:00	20.321	91.03		987	2022-01-08 08:20:00	19.892	92.09		987	2022-01-08 08:20:00	20.106	90.81		987	2022-01-08 08:20:00	20.059	90.3		987	2022-01-08 08:20:00	20.13	89.88		987	2022-01-08 08:20:00	12.802	51.19		987	2022-01-08 08:20:00	20.178	87.08		987	2022-01-08 08:20:00	2.216	90.13		987	2022-01-08 08:20:00	19.1367	85.3012
	988	2022-01-08 08:30:00	19.487	90.04		988	2022-01-08 08:30:00	20.13	91.26		988	2022-01-08 08:30:00	19.749	90.25		988	2022-01-08 08:30:00	19.963	90.36		988	2022-01-08 08:30:00	19.987	90.17		988	2022-01-08 08:30:00	20.011	89.43		988	2022-01-08 08:30:00	13.019	52.37		988	2022-01-08 08:30:00	20.106	87.61		988	2022-01-08 08:30:00	2.484	88.39		988	2022-01-08 08:30:00	19.0565	85.1863
	989	2022-01-08 08:40:00	19.345	91.22		989	2022-01-08 08:40:00	20.059	91.49		989	2022-01-08 08:40:00	19.63	89.91		989	2022-01-08 08:40:00	19.844	90.94		989	2022-01-08 08:40:00	19.868	90.99		989	2022-01-08 08:40:00	19.916	89.6		989	2022-01-08 08:40:00	13.187	54.35		989	2022-01-08 08:40:00	20.059	85.51		989	2022-01-08 08:40:00	2.91	84.16		989	2022-01-08 08:40:00	18.9885	85.5012
	990	2022-01-08 08:50:00	19.25	89.65		990	2022-01-08 08:50:00	19.892	91.32		990	2022-01-08 08:50:00	19.583	90.73		990	2022-01-08 08:50:00	19.773	90.16		990	2022-01-08 08:50:00	19.773	92.56		990	2022-01-08 08:50:00	19.844	89.62		990	2022-01-08 08:50:00	13.308	53.38		990	2022-01-08 08:50:00	20.011	87.2		990	2022-01-08 08:50:00	3.518	85.71		990	2022-01-08 08:50:00	18.9292	85.5775
	991	2022-01-08 09:00:00	19.202	92.23		991	2022-01-08 09:00:00	19.916	91.57		991	2022-01-08 09:00:00	19.535	94		991	2022-01-08 09:00:00	19.702	91.48		991	2022-01-08 09:00:00	19.725	93.25		991	2022-01-08 09:00:00	19.797	90.39		991	2022-01-08 09:00:00	13.428	57.41		991	2022-01-08 09:00:00	20.035	87.09		991	2022-01-08 09:00:00	4.043	86.54		991	2022-01-08 09:00:00	18.9175	87.1775
	992	2022-01-08 09:10:00	19.202	90.63		992	2022-01-08 09:10:00	19.844	91.89		992	2022-01-08 09:10:00	19.44	92.17		992	2022-01-08 09:10:00	19.654	91.08		992	2022-01-08 09:10:00	19.702	94.84		992	2022-01-08 09:10:00	19.773	90.15		992	2022-01-08 09:10:00	13.572	57.14		992	2022-01-08 09:10:00	20.011	85.82		992	2022-01-08 09:10:00	4.642	80		992	2022-01-08 09:10:00	18.8997	86.715
	993	2022-01-08 09:20:00	19.178	91.02		993	2022-01-08 09:20:00	19.821	92.78		993	2022-01-08 09:20:00	19.44	95.2		993	2022-01-08 09:20:00	19.63	92.1		993	2022-01-08 09:20:00	19.702	97.08		993	2022-01-08 09:20:00	19.725	90.55		993	2022-01-08 09:20:00	13.692	62.15		993	2022-01-08 09:20:00	20.035	87.69		993	2022-01-08 09:20:00	5.313	83.37		993	2022-01-08 09:20:00	18.9029	88.5712
	994	2022-01-08 09:30:00	19.178	90.39		994	2022-01-08 09:30:00	19.821	91.88		994	2022-01-08 09:30:00	19.297	91.75		994	2022-01-08 09:30:00	19.559	90.92		994	2022-01-08 09:30:00	19.392	91.78		994	2022-01-08 09:30:00	19.63	92.03		994	2022-01-08 09:30:00	13.957	74.1		994	2022-01-08 09:30:00	19.963	87.3		994	2022-01-08 09:30:00	6.056	79.55		994	2022-01-08 09:30:00	18.8496	88.7687
	995	2022-01-08 09:40:00	19.178	92.14		995	2022-01-08 09:40:00	19.844	92.29		995	2022-01-08 09:40:00	19.202	91.2		995	2022-01-08 09:40:00	19.511	90.72		995	2022-01-08 09:40:00	19.273	91.99		995	2022-01-08 09:40:00	19.511	92.4		995	2022-01-08 09:40:00	14.316	86.28		995	2022-01-08 09:40:00	19.963	86.32		995	2022-01-08 09:40:00	6.437	78.87		995	2022-01-08 09:40:00	18.8497	90.4175
	996	2022-01-08 09:50:00	19.131	90.06		996	2022-01-08 09:50:00	19.821	91.02		996	2022-01-08 09:50:00	19.178	92.09		996	2022-01-08 09:50:00	19.487	90.49		996	2022-01-08 09:50:00	19.202	92.06		996	2022-01-08 09:50:00	19.487	91.26		996	2022-01-08 09:50:00	14.532	83.33		996	2022-01-08 09:50:00	19.94	86.85		996	2022-01-08 09:50:00	6.868	75.53		996	2022-01-08 09:50:00	18.8472	89.645
	997	2022-01-08 10:00:00	19.226	91.82		997	2022-01-08 10:00:00	19.868	91.82		997	2022-01-08 10:00:00	19.154	91.01		997	2022-01-08 10:00:00	19.511	91.18		997	2022-01-08 10:00:00	19.154	90.76		997	2022-01-08 10:00:00	19.487	91.84		997	2022-01-08 10:00:00	14.843	77.83		997	2022-01-08 10:00:00	20.011	89.57		997	2022-01-08 10:00:00	7.07	71.1		997	2022-01-08 10:00:00	18.9067	89.4787
	998	2022-01-08 10:10:00	19.202	91.69		998	2022-01-08 10:10:00	19.892	91.46		998	2022-01-08 10:10:00	19.154	91.4		998	2022-01-08 10:10:00	19.487	91.26		998	2022-01-08 10:10:00	19.131	91.19		998	2022-01-08 10:10:00	19.44	90.84		998	2022-01-08 10:10:00	14.891	87.14		998	2022-01-08 10:10:00	20.035	89.54		998	2022-01-08 10:10:00	7.849	69.52		998	2022-01-08 10:10:00	18.904	90.565
	999	2022-01-08 10:20:00	19.226	90.69		999	2022-01-08 10:20:00	19.987	92.68		999	2022-01-08 10:20:00	19.131	92.26		999	2022-01-08 10:20:00	19.511	91.56		999	2022-01-08 10:20:00	19.083	90.75		999	2022-01-08 10:20:00	19.345	90.03		999	2022-01-08 10:20:00	14.986	94.04		999	2022-01-08 10:20:00	20.059	90.03		999	2022-01-08 10:20:00	8.323	67.86		999	2022-01-08 10:20:00	18.916	91.505
	1000	2022-01-08 10:30:00	19.226	91.41		1000	2022-01-08 10:30:00	19.963	91.9		1000	2022-01-08 10:30:00	19.107	92.52		1000	2022-01-08 10:30:00	19.535	91.39		1000	2022-01-08 10:30:00	19.083	89.61		1000	2022-01-08 10:30:00	19.368	90.49		1000	2022-01-08 10:30:00	15.082	95.7		1000	2022-01-08 10:30:00	20.059	89.85		1000	2022-01-08 10:30:00	9.364	60.78		1000	2022-01-08 10:30:00	18.9279	91.6088
	1001	2022-01-08 10:40:00	19.131	89.14		1001	2022-01-08 10:40:00	19.892	88.63		1001	2022-01-08 10:40:00	19.083	88.98		1001	2022-01-08 10:40:00	19.511	90.28		1001	2022-01-08 10:40:00	19.083	91.41		1001	2022-01-08 10:40:00	19.416	91.11		1001	2022-01-08 10:40:00	15.225	96.9		1001	2022-01-08 10:40:00	20.011	89.35		1001	2022-01-08 10:40:00	10.299	63.49		1001	2022-01-08 10:40:00	18.919	90.725
	1002	2022-01-08 10:50:00	19.25	90.74		1002	2022-01-08 10:50:00	19.916	91.49		1002	2022-01-08 10:50:00	19.131	90.86		1002	2022-01-08 10:50:00	19.511	90.05		1002	2022-01-08 10:50:00	19.083	91.96		1002	2022-01-08 10:50:00	19.392	91.27		1002	2022-01-08 10:50:00	15.369	97.67		1002	2022-01-08 10:50:00	20.035	89.32		1002	2022-01-08 10:50:00	11.13	57.39		1002	2022-01-08 10:50:00	18.9609	91.67
	1003	2022-01-08 11:00:00	19.273	88.34		1003	2022-01-08 11:00:00	19.987	91.29		1003	2022-01-08 11:00:00	19.178	91.35		1003	2022-01-08 11:00:00	19.606	90.72		1003	2022-01-08 11:00:00	19.107	92.6		1003	2022-01-08 11:00:00	19.416	90.44		1003	2022-01-08 11:00:00	15.345	97.4		1003	2022-01-08 11:00:00	20.082	90.85		1003	2022-01-08 11:00:00	11.397	52.81		1003	2022-01-08 11:00:00	18.9992	91.6238
	1004	2022-01-08 11:10:00	19.321	91.34		1004	2022-01-08 11:10:00	20.011	91.9		1004	2022-01-08 11:10:00	19.154	91.45		1004	2022-01-08 11:10:00	19.606	89.4		1004	2022-01-08 11:10:00	19.083	90.91		1004	2022-01-08 11:10:00	19.368	89.74		1004	2022-01-08 11:10:00	15.464	97.91		1004	2022-01-08 11:10:00	20.082	89.73		1004	2022-01-08 11:10:00	12.004	57.64		1004	2022-01-08 11:10:00	19.0111	91.5475
	1005	2022-01-08 11:20:00	19.321	91.9		1005	2022-01-08 11:20:00	20.059	92.18		1005	2022-01-08 11:20:00	19.202	91.42		1005	2022-01-08 11:20:00	19.654	91.05		1005	2022-01-08 11:20:00	19.083	90.72		1005	2022-01-08 11:20:00	19.392	90.65		1005	2022-01-08 11:20:00	15.608	98.26		1005	2022-01-08 11:20:00	20.082	90.99		1005	2022-01-08 11:20:00	12.077	57.11		1005	2022-01-08 11:20:00	19.0501	92.1462
	1006	2022-01-08 11:30:00	19.345	90.7		1006	2022-01-08 11:30:00	20.106	92.1		1006	2022-01-08 11:30:00	19.202	91.18		1006	2022-01-08 11:30:00	19.654	90.22		1006	2022-01-08 11:30:00	19.107	91.59		1006	2022-01-08 11:30:00	19.368	88.92		1006	2022-01-08 11:30:00	15.369	97.57		1006	2022-01-08 11:30:00	20.082	91.04		1006	2022-01-08 11:30:00	11.883	58.56		1006	2022-01-08 11:30:00	19.0291	91.665
	1007	2022-01-08 11:40:00	19.368	83.63		1007	2022-01-08 11:40:00	20.13	89.5		1007	2022-01-08 11:40:00	19.273	91.9		1007	2022-01-08 11:40:00	19.725	91.38		1007	2022-01-08 11:40:00	19.131	90.67		1007	2022-01-08 11:40:00	19.44	88.77		1007	2022-01-08 11:40:00	15.321	90.9		1007	2022-01-08 11:40:00	20.13	91.54		1007	2022-01-08 11:40:00	11.397	49.73		1007	2022-01-08 11:40:00	19.0648	89.7862
	1008	2022-01-08 11:50:00	19.464	92.95		1008	2022-01-08 11:50:00	20.13	91.74		1008	2022-01-08 11:50:00	19.345	93.77		1008	2022-01-08 11:50:00	19.749	91.96		1008	2022-01-08 11:50:00	19.226	92.75		1008	2022-01-08 11:50:00	19.511	88.05		1008	2022-01-08 11:50:00	15.321	88.65		1008	2022-01-08 11:50:00	20.13	91		1008	2022-01-08 11:50:00	11.907	53.33		1008	2022-01-08 11:50:00	19.1095	91.3587
	1009	2022-01-08 12:00:00	19.487	88.69		1009	2022-01-08 12:00:00	20.273	91.22		1009	2022-01-08 12:00:00	19.368	91.79		1009	2022-01-08 12:00:00	19.773	89.31		1009	2022-01-08 12:00:00	19.25	92.23		1009	2022-01-08 12:00:00	19.511	90.6		1009	2022-01-08 12:00:00	15.393	85.29		1009	2022-01-08 12:00:00	20.154	90.82		1009	2022-01-08 12:00:00	11.519	51.65		1009	2022-01-08 12:00:00	19.1511	89.9938
	1010	2022-01-08 12:10:00	19.511	87.06		1010	2022-01-08 12:10:00	20.273	90.93		1010	2022-01-08 12:10:00	19.44	92.48		1010	2022-01-08 12:10:00	19.844	91.39		1010	2022-01-08 12:10:00	19.321	94.03		1010	2022-01-08 12:10:00	19.606	90.21		1010	2022-01-08 12:10:00	15.488	89.52		1010	2022-01-08 12:10:00	20.201	90.69		1010	2022-01-08 12:10:00	12.246	56.48		1010	2022-01-08 12:10:00	19.2105	90.7887
	1011	2022-01-08 12:20:00	19.606	91.95		1011	2022-01-08 12:20:00	20.321	92.08		1011	2022-01-08 12:20:00	19.464	91.58		1011	2022-01-08 12:20:00	19.868	89.99		1011	2022-01-08 12:20:00	19.297	91.74		1011	2022-01-08 12:20:00	19.559	88.73		1011	2022-01-08 12:20:00	15.536	90.63		1011	2022-01-08 12:20:00	20.225	90.13		1011	2022-01-08 12:20:00	12.295	56.11		1011	2022-01-08 12:20:00	19.2345	90.8538
	1012	2022-01-08 12:30:00	19.559	90.22		1012	2022-01-08 12:30:00	20.273	90.73		1012	2022-01-08 12:30:00	19.44	90.46		1012	2022-01-08 12:30:00	19.844	88.72		1012	2022-01-08 12:30:00	19.25	88.31		1012	2022-01-08 12:30:00	19.559	88.04		1012	2022-01-08 12:30:00	15.56	86.59		1012	2022-01-08 12:30:00	20.154	89.7		1012	2022-01-08 12:30:00	11.519	51.6		1012	2022-01-08 12:30:00	19.2049	89.0963
	1013	2022-01-08 12:40:00	19.63	90.24		1013	2022-01-08 12:40:00	20.368	90.98		1013	2022-01-08 12:40:00	19.464	88.12		1013	2022-01-08 12:40:00	19.868	88.68		1013	2022-01-08 12:40:00	19.226	87.8		1013	2022-01-08 12:40:00	19.535	86.87		1013	2022-01-08 12:40:00	15.608	86.83		1013	2022-01-08 12:40:00	20.201	88.88		1013	2022-01-08 12:40:00	12.004	58.83		1013	2022-01-08 12:40:00	19.2375	88.55
	1014	2022-01-08 12:50:00	19.535	87.03		1014	2022-01-08 12:50:00	20.344	89.16		1014	2022-01-08 12:50:00	19.487	89.19		1014	2022-01-08 12:50:00	19.868	86.53		1014	2022-01-08 12:50:00	19.297	88.77		1014	2022-01-08 12:50:00	19.559	86.25		1014	2022-01-08 12:50:00	15.655	85.06		1014	2022-01-08 12:50:00	20.178	87.88		1014	2022-01-08 12:50:00	11.98	47.18		1014	2022-01-08 12:50:00	19.2404	87.4838
	1015	2022-01-08 13:00:00	19.606	88.56		1015	2022-01-08 13:00:00	20.297	90.42		1015	2022-01-08 13:00:00	19.464	89.08		1015	2022-01-08 13:00:00	19.844	87.73		1015	2022-01-08 13:00:00	19.297	91.02		1015	2022-01-08 13:00:00	19.535	88.36		1015	2022-01-08 13:00:00	15.679	85.99		1015	2022-01-08 13:00:00	20.13	87.95		1015	2022-01-08 13:00:00	12.27	51.58		1015	2022-01-08 13:00:00	19.2315	88.6388
	1016	2022-01-08 13:10:00	19.63	88.93		1016	2022-01-08 13:10:00	20.344	89.87		1016	2022-01-08 13:10:00	19.511	88.82		1016	2022-01-08 13:10:00	19.868	86.4		1016	2022-01-08 13:10:00	19.345	89.23		1016	2022-01-08 13:10:00	19.606	87.71		1016	2022-01-08 13:10:00	15.727	86.5		1016	2022-01-08 13:10:00	20.154	88.45		1016	2022-01-08 13:10:00	11.98	48.33		1016	2022-01-08 13:10:00	19.2731	88.2388
	1017	2022-01-08 13:20:00	19.25	82.37		1017	2022-01-08 13:20:00	20.106	85.85		1017	2022-01-08 13:20:00	19.368	83.73		1017	2022-01-08 13:20:00	19.821	85.51		1017	2022-01-08 13:20:00	19.226	87.28		1017	2022-01-08 13:20:00	19.535	84.49		1017	2022-01-08 13:20:00	15.679	81.81		1017	2022-01-08 13:20:00	20.035	87.69		1017	2022-01-08 13:20:00	11.616	47.34		1017	2022-01-08 13:20:00	19.1275	84.8413
	1018	2022-01-08 13:30:00	19.487	81.97		1018	2022-01-08 13:30:00	20.106	83.46		1018	2022-01-08 13:30:00	19.535	91.86		1018	2022-01-08 13:30:00	19.916	89.18		1018	2022-01-08 13:30:00	19.487	95.19		1018	2022-01-08 13:30:00	19.725	91.36		1018	2022-01-08 13:30:00	15.512	67.88		1018	2022-01-08 13:30:00	20.13	88.94		1018	2022-01-08 13:30:00	12.125	45.35		1018	2022-01-08 13:30:00	19.2372	86.23
	1019	2022-01-08 13:40:00	19.559	87.21		1019	2022-01-08 13:40:00	20.201	85.88		1019	2022-01-08 13:40:00	19.725	95.03		1019	2022-01-08 13:40:00	20.059	91.16		1019	2022-01-08 13:40:00	19.749	97.78		1019	2022-01-08 13:40:00	19.94	94.5		1019	2022-01-08 13:40:00	15.297	66.38		1019	2022-01-08 13:40:00	20.273	89.31		1019	2022-01-08 13:40:00	12.343	44.97		1019	2022-01-08 13:40:00	19.3504	88.4062
	1020	2022-01-08 13:50:00	19.773	90.13		1020	2022-01-08 13:50:00	20.368	87.01		1020	2022-01-08 13:50:00	19.892	96.63		1020	2022-01-08 13:50:00	20.201	94.22		1020	2022-01-08 13:50:00	19.916	99.02		1020	2022-01-08 13:50:00	20.082	96.25		1020	2022-01-08 13:50:00	15.297	66.86		1020	2022-01-08 13:50:00	20.416	91.41		1020	2022-01-08 13:50:00	12.391	45.2		1020	2022-01-08 13:50:00	19.4931	90.1912
	1021	2022-01-08 14:00:00	19.749	91.61		1021	2022-01-08 14:00:00	20.44	90.44		1021	2022-01-08 14:00:00	19.916	95.39		1021	2022-01-08 14:00:00	20.201	91.62		1021	2022-01-08 14:00:00	19.773	94.36		1021	2022-01-08 14:00:00	20.011	91.21		1021	2022-01-08 14:00:00	15.297	69.87		1021	2022-01-08 14:00:00	20.44	91.68		1021	2022-01-08 14:00:00	12.754	48.68		1021	2022-01-08 14:00:00	19.4784	89.5225
	1022	2022-01-08 14:10:00	19.702	88.63		1022	2022-01-08 14:10:00	20.44	90.33		1022	2022-01-08 14:10:00	19.773	89.9		1022	2022-01-08 14:10:00	20.13	89.72		1022	2022-01-08 14:10:00	19.606	89.43		1022	2022-01-08 14:10:00	19.868	86.99		1022	2022-01-08 14:10:00	15.44	76.09		1022	2022-01-08 14:10:00	20.392	90.95		1022	2022-01-08 14:10:00	12.898	44.53		1022	2022-01-08 14:10:00	19.4189	87.755
	1023	2022-01-08 14:20:00	19.654	86.91		1023	2022-01-08 14:20:00	20.392	88.88		1023	2022-01-08 14:20:00	19.702	89.18		1023	2022-01-08 14:20:00	20.082	87.35		1023	2022-01-08 14:20:00	19.583	87.24		1023	2022-01-08 14:20:00	19.844	86.96		1023	2022-01-08 14:20:00	15.608	87.28		1023	2022-01-08 14:20:00	20.297	89.18		1023	2022-01-08 14:20:00	12.488	56.21		1023	2022-01-08 14:20:00	19.3953	87.8725
	1024	2022-01-08 14:30:00	19.749	89.68		1024	2022-01-08 14:30:00	20.416	89.76		1024	2022-01-08 14:30:00	19.725	89.9		1024	2022-01-08 14:30:00	20.082	87.48		1024	2022-01-08 14:30:00	19.63	90.43		1024	2022-01-08 14:30:00	19.844	87.49		1024	2022-01-08 14:30:00	15.918	94.62		1024	2022-01-08 14:30:00	20.297	88.68		1024	2022-01-08 14:30:00	12.778	41.94		1024	2022-01-08 14:30:00	19.4576	89.755
	1025	2022-01-08 14:40:00	19.535	82.07		1025	2022-01-08 14:40:00	20.297	86.77		1025	2022-01-08 14:40:00	19.63	85.94		1025	2022-01-08 14:40:00	20.011	86.54		1025	2022-01-08 14:40:00	19.583	87.76		1025	2022-01-08 14:40:00	19.844	88.2		1025	2022-01-08 14:40:00	15.679	85.19		1025	2022-01-08 14:40:00	20.225	88.42		1025	2022-01-08 14:40:00	12.778	45.46		1025	2022-01-08 14:40:00	19.3505	86.3612
	1026	2022-01-08 14:50:00	19.487	81.79		1026	2022-01-08 14:50:00	20.297	84.91		1026	2022-01-08 14:50:00	19.606	86.31		1026	2022-01-08 14:50:00	19.987	85.66		1026	2022-01-08 14:50:00	19.535	86.52		1026	2022-01-08 14:50:00	19.821	86.71		1026	2022-01-08 14:50:00	15.608	68.15		1026	2022-01-08 14:50:00	20.154	85.46		1026	2022-01-08 14:50:00	12.367	41.94		1026	2022-01-08 14:50:00	19.3119	83.1887
	1027	2022-01-08 15:00:00	19.702	87.73		1027	2022-01-08 15:00:00	20.416	89.48		1027	2022-01-08 15:00:00	19.654	89.04		1027	2022-01-08 15:00:00	20.059	88.15		1027	2022-01-08 15:00:00	19.63	91.32		1027	2022-01-08 15:00:00	19.868	89.32		1027	2022-01-08 15:00:00	15.989	95.93		1027	2022-01-08 15:00:00	20.273	88.98		1027	2022-01-08 15:00:00	12.391	49.67		1027	2022-01-08 15:00:00	19.4489	89.9938
	1028	2022-01-08 15:10:00	19.749	87.14		1028	2022-01-08 15:10:00	20.487	88.98		1028	2022-01-08 15:10:00	19.702	88.67		1028	2022-01-08 15:10:00	20.082	88.11		1028	2022-01-08 15:10:00	19.606	89.9		1028	2022-01-08 15:10:00	19.868	88.59		1028	2022-01-08 15:10:00	16.156	96.91		1028	2022-01-08 15:10:00	20.321	89.36		1028	2022-01-08 15:10:00	12.004	54.15		1028	2022-01-08 15:10:00	19.4964	89.7075
	1029	2022-01-08 15:20:00	19.844	87.53		1029	2022-01-08 15:20:00	20.511	88.66		1029	2022-01-08 15:20:00	19.702	90.78		1029	2022-01-08 15:20:00	20.106	88.96		1029	2022-01-08 15:20:00	19.63	90.94		1029	2022-01-08 15:20:00	19.844	87.31		1029	2022-01-08 15:20:00	16.061	96.79		1029	2022-01-08 15:20:00	20.344	88.6		1029	2022-01-08 15:20:00	11.373	49		1029	2022-01-08 15:20:00	19.5053	89.9463
	1030	2022-01-08 15:30:00	19.821	88.8		1030	2022-01-08 15:30:00	20.535	89.55		1030	2022-01-08 15:30:00	19.678	89.28		1030	2022-01-08 15:30:00	20.059	87.77		1030	2022-01-08 15:30:00	19.535	89.31		1030	2022-01-08 15:30:00	19.773	87.94		1030	2022-01-08 15:30:00	15.965	95.93		1030	2022-01-08 15:30:00	20.297	88.28		1030	2022-01-08 15:30:00	11.349	52.56		1030	2022-01-08 15:30:00	19.4579	89.6075
	1031	2022-01-08 15:40:00	19.844	89.95		1031	2022-01-08 15:40:00	20.535	90.52		1031	2022-01-08 15:40:00	19.678	89.63		1031	2022-01-08 15:40:00	20.082	89.52		1031	2022-01-08 15:40:00	19.487	89.89		1031	2022-01-08 15:40:00	19.773	88.71		1031	2022-01-08 15:40:00	16.061	95.93		1031	2022-01-08 15:40:00	20.321	88.6		1031	2022-01-08 15:40:00	11.008	63.9		1031	2022-01-08 15:40:00	19.4726	90.3438
	1032	2022-01-08 15:50:00	19.892	90.3		1032	2022-01-08 15:50:00	20.606	91.06		1032	2022-01-08 15:50:00	19.797	91.62		1032	2022-01-08 15:50:00	20.154	90.68		1032	2022-01-08 15:50:00	19.702	94.36		1032	2022-01-08 15:50:00	19.916	91.71		1032	2022-01-08 15:50:00	16.18	97.33		1032	2022-01-08 15:50:00	20.344	88.68		1032	2022-01-08 15:50:00	10.886	54.95		1032	2022-01-08 15:50:00	19.5739	91.9675
	1033	2022-01-08 16:00:00	20.13	93.75		1033	2022-01-08 16:00:00	20.726	93.91		1033	2022-01-08 16:00:00	20.011	95.59		1033	2022-01-08 16:00:00	20.297	93.31		1033	2022-01-08 16:00:00	19.963	97.02		1033	2022-01-08 16:00:00	20.13	94.4		1033	2022-01-08 16:00:00	15.464	51.44		1033	2022-01-08 16:00:00	20.511	92.77		1033	2022-01-08 16:00:00	11.373	50.61		1033	2022-01-08 16:00:00	19.654	89.0238
	1034	2022-01-08 16:10:00	20.297	95.19		1034	2022-01-08 16:10:00	20.869	95.74		1034	2022-01-08 16:10:00	20.13	97.21		1034	2022-01-08 16:10:00	20.416	95.06		1034	2022-01-08 16:10:00	20.13	98.11		1034	2022-01-08 16:10:00	20.249	94.53		1034	2022-01-08 16:10:00	15.034	48.38		1034	2022-01-08 16:10:00	20.654	93.3		1034	2022-01-08 16:10:00	10.788	51.59		1034	2022-01-08 16:10:00	19.7224	89.69
	1035	2022-01-08 16:20:00	20.416	96.04		1035	2022-01-08 16:20:00	20.94	96.55		1035	2022-01-08 16:20:00	20.225	97.8		1035	2022-01-08 16:20:00	20.535	96.12		1035	2022-01-08 16:20:00	20.249	98.64		1035	2022-01-08 16:20:00	20.344	94.88		1035	2022-01-08 16:20:00	14.675	47.79		1035	2022-01-08 16:20:00	20.726	94.74		1035	2022-01-08 16:20:00	10.152	63.02		1035	2022-01-08 16:20:00	19.7638	90.32
	1036	2022-01-08 16:30:00	20.487	95.81		1036	2022-01-08 16:30:00	20.988	95.58		1036	2022-01-08 16:30:00	20.321	98.27		1036	2022-01-08 16:30:00	20.606	96.43		1036	2022-01-08 16:30:00	20.344	99.06		1036	2022-01-08 16:30:00	20.44	95.52		1036	2022-01-08 16:30:00	14.388	46.93		1036	2022-01-08 16:30:00	20.797	95.71		1036	2022-01-08 16:30:00	9.586	57.89		1036	2022-01-08 16:30:00	19.7964	90.4137
	1037	2022-01-08 16:40:00	20.535	96.32		1037	2022-01-08 16:40:00	20.988	95.9		1037	2022-01-08 16:40:00	20.392	98.33		1037	2022-01-08 16:40:00	20.654	96.62		1037	2022-01-08 16:40:00	20.392	99.32		1037	2022-01-08 16:40:00	20.535	96.56		1037	2022-01-08 16:40:00	14.316	50.47		1037	2022-01-08 16:40:00	20.797	94.8		1037	2022-01-08 16:40:00	8.771	58.34		1037	2022-01-08 16:40:00	19.8261	91.04
	1038	2022-01-08 16:50:00	20.606	96.8		1038	2022-01-08 16:50:00	21.036	96.18		1038	2022-01-08 16:50:00	20.44	98.45		1038	2022-01-08 16:50:00	20.702	96.98		1038	2022-01-08 16:50:00	20.463	99.45		1038	2022-01-08 16:50:00	20.583	96.74		1038	2022-01-08 16:50:00	14.148	46.41		1038	2022-01-08 16:50:00	20.797	95.05		1038	2022-01-08 16:50:00	8.223	59.02		1038	2022-01-08 16:50:00	19.8469	90.7575
	1039	2022-01-08 17:00:00	20.773	98.39		1039	2022-01-08 17:00:00	21.131	97.45		1039	2022-01-08 17:00:00	20.487	98.74		1039	2022-01-08 17:00:00	20.726	96.97		1039	2022-01-08 17:00:00	20.511	99.53		1039	2022-01-08 17:00:00	20.63	96.79		1039	2022-01-08 17:00:00	13.765	46.42		1039	2022-01-08 17:00:00	20.869	96.43		1039	2022-01-08 17:00:00	8.198	60.99		1039	2022-01-08 17:00:00	19.8615	91.34
	1040	2022-01-08 17:10:00	20.821	98.49		1040	2022-01-08 17:10:00	21.179	97.58		1040	2022-01-08 17:10:00	20.535	99		1040	2022-01-08 17:10:00	20.773	96.95		1040	2022-01-08 17:10:00	20.583	99.66		1040	2022-01-08 17:10:00	20.678	97.36		1040	2022-01-08 17:10:00	13.428	47.47		1040	2022-01-08 17:10:00	20.916	96.81		1040	2022-01-08 17:10:00	7.749	62.54		1040	2022-01-08 17:10:00	19.8641	91.665
	1041	2022-01-08 17:20:00	20.869	98.57		1041	2022-01-08 17:20:00	21.226	97.65		1041	2022-01-08 17:20:00	20.583	99.14		1041	2022-01-08 17:20:00	20.821	97.29		1041	2022-01-08 17:20:00	20.606	99.66		1041	2022-01-08 17:20:00	20.702	97.19		1041	2022-01-08 17:20:00	13.091	48.47		1041	2022-01-08 17:20:00	20.94	96.81		1041	2022-01-08 17:20:00	7.498	66.03		1041	2022-01-08 17:20:00	19.8547	91.8475
	1042	2022-01-08 17:30:00	20.845	97.86		1042	2022-01-08 17:30:00	21.203	96.33		1042	2022-01-08 17:30:00	20.606	99.22		1042	2022-01-08 17:30:00	20.845	97.3		1042	2022-01-08 17:30:00	20.654	99.78		1042	2022-01-08 17:30:00	20.726	97.03		1042	2022-01-08 17:30:00	12.754	50.1		1042	2022-01-08 17:30:00	20.964	96.98		1042	2022-01-08 17:30:00	6.994	67.61		1042	2022-01-08 17:30:00	19.8246	91.825
	1043	2022-01-08 17:40:00	20.892	98.42		1043	2022-01-08 17:40:00	21.226	97.76		1043	2022-01-08 17:40:00	20.606	99.21		1043	2022-01-08 17:40:00	20.845	97.19		1043	2022-01-08 17:40:00	20.63	99.6		1043	2022-01-08 17:40:00	20.749	97.16		1043	2022-01-08 17:40:00	12.488	52.88		1043	2022-01-08 17:40:00	20.916	96.25		1043	2022-01-08 17:40:00	6.59	68.47		1043	2022-01-08 17:40:00	19.794	92.3087
	1044	2022-01-08 17:50:00	20.94	98.7		1044	2022-01-08 17:50:00	21.274	97.85		1044	2022-01-08 17:50:00	20.63	99.35		1044	2022-01-08 17:50:00	20.869	97.4		1044	2022-01-08 17:50:00	20.654	99.66		1044	2022-01-08 17:50:00	20.749	96.99		1044	2022-01-08 17:50:00	12.802	55.47		1044	2022-01-08 17:50:00	20.94	96.74		1044	2022-01-08 17:50:00	6.26	69.39		1044	2022-01-08 17:50:00	19.8572	92.77
	1045	2022-01-08 18:00:00	20.964	98.7		1045	2022-01-08 18:00:00	21.298	97.92		1045	2022-01-08 18:00:00	20.63	99.39		1045	2022-01-08 18:00:00	20.892	97.61		1045	2022-01-08 18:00:00	20.678	99.64		1045	2022-01-08 18:00:00	20.749	96.87		1045	2022-01-08 18:00:00	12.947	56.04		1045	2022-01-08 18:00:00	20.964	96.64		1045	2022-01-08 18:00:00	5.979	71.34		1045	2022-01-08 18:00:00	19.8902	92.8512
[truncated: 2,355 more rows]

## Sheet: 能耗
时间	热辐射损失(MJ/d)	对流损失(MJ/d)	热传导损失(MJ/d)		wud	chuandao	duil		改后				改传导			fs	cd	dl
[truncated: 31 more rows]

[truncated: 1 more sheets: 1.5模拟实测]
